# Supplementary material for: N-Benzyl­idenenordehydro­abietylamine
Source: Acta Crystallogr Sect E Struct Rep Online. 2009 Jun 20;65(Pt 7):o1639. doi: 10.1107/S1600536809022909 (PMC2969393; doi:10.1107/S1600536809022909)
Supplement: Supplementary file 1 [file e-65-o1639-sup1.cif]

##############################################################################
###                                                                        ###
###        Electronic paper (Acta Crystallographica Section E)             ###
###                                                                        ###
##############################################################################
#                                                                            #
# This CIF contains the data in a paper accepted for publication in Acta     #
# Crystallographica Section E. It conforms to the requirements of Notes      #
# for Authors for Section E, and has been peer reviewed under the auspices   #
# of the IUCr Commission on Journals.                                        #
#                                                                            #
# Full details of the Crystallographic Information File format               #
# are given in the paper "The Crystallographic Information File (CIF):       #
# a New Standard Archive File for Crystallography" by S. R. Hall, F. H.      #
# Allen and I. D. Brown [Acta Cryst. (1991), A47, 655-685].                  #
#                                                                            #
# The current version of the core CIF dictionary is obtainable from          #
# ftp://ftp.iucr.org/pub/cif_core.dic. The current version number is 2.4.    #
#                                                                            #
# Software is freely available for graphical display of the structure(s) in  #
# this CIF.  For information consult the CIF home page http://www.iucr.org/  #
# cif/home.html                                                              #
#                                                                            #
# This file may be used for bona fide research purposes within the           #
# scientific community so long as proper attribution is given to the journal # 
# article from which it was obtained.                                        #
#                                                                            #
##############################################################################
                                             
data_I
_audit_creation_method     SHELXL-97
_chemical_name_systematic
;
(1<i>R</i>,4a<i>S</i>,10a<i>R</i>,<i>E</i>)-<i>N</i>-benzylidene-7-isopropyl-
1,4a-dimethyl-1,2,3,4,4a,9,10,10a-octahydrophenanthren-1-amine
;
_chemical_name_common     ?
_chemical_formula_moiety     'C26 H33 N'
_chemical_formula_sum     'C26 H33 N'
_chemical_formula_iupac     'C26 H33 N'
_chemical_formula_weight     359.53
_chemical_melting_point     ?
_symmetry_cell_setting     monoclinic
_symmetry_space_group_name_H-M     'P 21'
_symmetry_space_group_name_Hall     'P 2yb'
loop_
    _symmetry_equiv_pos_as_xyz
    'x, y, z'
    '-x, y+1/2, -z'
_cell_length_a     12.285(3)
_cell_length_b     5.8940(12)
_cell_length_c     14.994(3)
_cell_angle_alpha     90.00
_cell_angle_beta     95.90(3)
_cell_angle_gamma     90.00
_cell_volume     1079.9(4)
_cell_formula_units_Z     2
_cell_measurement_reflns_used     25
_cell_measurement_theta_min     10
_cell_measurement_theta_max     13
_cell_measurement_temperature     293(2)
_exptl_crystal_description     block
_exptl_crystal_colour     white
_exptl_crystal_size_max     0.40
_exptl_crystal_size_mid     0.30
_exptl_crystal_size_min     0.30
_exptl_crystal_density_diffrn     1.106
_exptl_crystal_density_meas     ?
_exptl_crystal_density_method     'not measured'
_exptl_crystal_F_000     392
_exptl_absorpt_coefficient_mu     0.063
_exptl_absorpt_correction_type     multi-scan
_exptl_absorpt_process_details     '(SADABS; Sheldrick, 1996)'
_exptl_absorpt_correction_T_min     0.9753
_exptl_absorpt_correction_T_max     0.9814
_exptl_special_details
;Although the absolute configuration could not be determined in this case, it
has been determined in our previous article which indicated the chiral centers
exhibited R,S and R configurations, respectively.
;
_diffrn_ambient_temperature     293(2)
_diffrn_radiation_type     MoK\a
_diffrn_radiation_wavelength     0.71073
_diffrn_radiation_source     'fine-focus sealed tube'
_diffrn_radiation_monochromator     graphite
_diffrn_measurement_device_type     'Enraf--Nonius CAD-4'
_diffrn_measurement_method     \w/2\q
_diffrn_detector_area_resol_mean     ?
_diffrn_reflns_number     2435
_diffrn_reflns_av_R_equivalents     0.0441
_diffrn_reflns_av_sigmaI/netI     0.0331
_diffrn_reflns_theta_min     1.37
_diffrn_reflns_theta_max     25.97
_diffrn_reflns_theta_full     25.97
_diffrn_measured_fraction_theta_max     0.997
_diffrn_measured_fraction_theta_full     0.997
_diffrn_reflns_limit_h_min     -15
_diffrn_reflns_limit_h_max     15
_diffrn_reflns_limit_k_min     0
_diffrn_reflns_limit_k_max     7
_diffrn_reflns_limit_l_min     0
_diffrn_reflns_limit_l_max     18
_diffrn_standards_number     3
_diffrn_standards_interval_count     200
_diffrn_standards_interval_time     120
_diffrn_standards_decay_%     0
_refine_special_details
;
Refinement of <i>F</i>^2^ against ALL reflections. The weighted <i>R</i>-factor
<i>wR</i> and goodness of fit <i>S</i> are based on <i>F</i>^2^, conventional
<i>R</i>-factors <i>R</i> are based on <i>F</i>, with <i>F</i> set to zero for
negative <i>F</i>^2^. The threshold expression of <i>F</i>^2^ >
\s(<i>F</i>^2^) is used only for calculating <i>R</i>-factors(gt) <i>etc</i>.
and is not relevant to the choice of reflections for refinement.
<i>R</i>-factors based on <i>F</i>^2^ are statistically about twice as large
as those based on <i>F</i>, and <i>R</i>- factors based on ALL data will be
even larger.
;
_reflns_number_total     2324
_reflns_number_gt     1761
_reflns_threshold_expression     I>2\s(I)
_refine_ls_structure_factor_coef     Fsqd
_refine_ls_matrix_type     full
_refine_ls_R_factor_all     0.1102
_refine_ls_R_factor_gt     0.0743
_refine_ls_wR_factor_gt     0.1489
_refine_ls_wR_factor_ref     0.1993
_refine_ls_goodness_of_fit_ref     1.036
_refine_ls_restrained_S_all     1.036
_refine_ls_number_reflns     2324
_refine_ls_number_parameters     244
_refine_ls_number_restraints     2
_refine_ls_hydrogen_treatment     constr
_refine_ls_weighting_scheme     calc
_refine_ls_weighting_details
              'calc w=1/[\s^2^(Fo^2^)+(0.03P)^2^+2.5P] where P=(Fo^2^+2Fc^2^)/3'
_atom_sites_solution_hydrogens     geom
_atom_sites_solution_primary     direct
_atom_sites_solution_secondary     difmap
_refine_ls_shift/su_max     0.000
_refine_ls_shift/su_mean     0.000
_refine_diff_density_max     0.302
_refine_diff_density_min     -0.362
_refine_ls_extinction_method     none
_refine_ls_extinction_coef     ?
loop_
    _atom_type_symbol
    _atom_type_description
    _atom_type_scat_dispersion_real
    _atom_type_scat_dispersion_imag
    _atom_type_scat_source
    'C' 'C' 0.0033 0.0016
                         'International Tables Vol C Tables 4.2.6.8 and 6.1.1.4'
    'H' 'H' 0.0000 0.0000
                         'International Tables Vol C Tables 4.2.6.8 and 6.1.1.4'
    'N' 'N' 0.0061 0.0033
                         'International Tables Vol C Tables 4.2.6.8 and 6.1.1.4'
_computing_data_collection     'CAD-4 Software (Enraf--Nonius, 1989)'
_computing_cell_refinement     'CAD-4 Software (Enraf--Nonius, 1989)'
_computing_data_reduction     'XCAD4 (Harms & Wocadlo, 1995)'
_computing_structure_solution     'SHELXS97 (Sheldrick, 2008)'
_computing_structure_refinement     'SHELXL97 (Sheldrick, 2008)'
_computing_molecular_graphics     'SHELXTL (Sheldrick, 2008)'
_computing_publication_material     'SHELXTL (Sheldrick, 2008)'
loop_
    _atom_site_type_symbol
    _atom_site_label
    _atom_site_fract_x
    _atom_site_fract_y
    _atom_site_fract_z
    _atom_site_U_iso_or_equiv
    _atom_site_adp_type
    _atom_site_calc_flag
    _atom_site_refinement_flags
    _atom_site_occupancy
    _atom_site_disorder_assembly
    _atom_site_disorder_group
    N N 0.5943(4) 0.1064(10) 0.6722(3) 0.0555(15) Uani d . 1 . .
    C C1 0.9610(7) -0.212(2) 0.6297(5) 0.083(3) Uani d . 1 . .
    H H1A 1.0249 -0.2959 0.6287 0.100 Uiso calc R 1 . .
    C C2 0.8832(7) -0.2846(18) 0.6812(5) 0.080(2) Uani d . 1 . .
    H H2A 0.8933 -0.4180 0.7142 0.096 Uiso calc R 1 . .
    C C3 0.7893(7) -0.1591(15) 0.6841(4) 0.067(2) Uani d . 1 . .
    H H3A 0.7358 -0.2059 0.7197 0.080 Uiso calc R 1 . .
    C C4 0.7749(5) 0.0366(14) 0.6340(4) 0.061(2) Uani d D 1 . .
    C C5 0.8544(7) 0.1063(16) 0.5820(5) 0.072(2) Uani d . 1 . .
    H H5A 0.8454 0.2385 0.5482 0.087 Uiso calc R 1 . .
    C C6 0.9483(7) -0.024(2) 0.5807(6) 0.091(3) Uani d . 1 . .
    H H6A 1.0027 0.0210 0.5455 0.109 Uiso calc R 1 . .
    C C7 0.6712(5) 0.1704(15) 0.6342(4) 0.065(2) Uani d D 1 . .
    H H7A 0.6656 0.3083 0.6040 0.078 Uiso calc R 1 . .
    C C8 0.4875(7) 0.2395(12) 0.6683(4) 0.0573(19) Uani d . 1 . .
    C C9 0.4313(5) 0.1432(11) 0.7462(3) 0.0460(15) Uani d . 1 . .
    H H9A 0.4370 -0.0218 0.7401 0.055 Uiso calc R 1 . .
    C C10 0.3056(5) 0.1900(11) 0.7458(4) 0.0436(14) Uani d . 1 . .
    C C11 0.2496(5) 0.1195(14) 0.6530(4) 0.0552(17) Uani d . 1 . .
    H H11A 0.1732 0.1639 0.6486 0.066 Uiso calc R 1 . .
    H H11B 0.2524 -0.0443 0.6476 0.066 Uiso calc R 1 . .
    C C12 0.3039(6) 0.2281(15) 0.5748(4) 0.068(2) Uani d . 1 . .
    H H12A 0.2670 0.1766 0.5181 0.082 Uiso calc R 1 . .
    H H12B 0.2970 0.3919 0.5774 0.082 Uiso calc R 1 . .
    C C13 0.4198(5) 0.1662(15) 0.5803(4) 0.0613(19) Uani d . 1 . .
    H H13A 0.4517 0.2347 0.5302 0.074 Uiso calc R 1 . .
    H H13B 0.4254 0.0029 0.5743 0.074 Uiso calc R 1 . .
    C C14 0.4894(5) 0.1957(14) 0.8384(4) 0.0567(17) Uani d . 1 . .
    H H14A 0.5680 0.1840 0.8368 0.068 Uiso calc R 1 . .
    H H14B 0.4726 0.3494 0.8556 0.068 Uiso calc R 1 . .
    C C15 0.4526(5) 0.0303(16) 0.9058(4) 0.061(2) Uani d . 1 . .
    H H15A 0.4719 0.0913 0.9654 0.073 Uiso calc R 1 . .
    H H15B 0.4928 -0.1102 0.9015 0.073 Uiso calc R 1 . .
    C C16 0.3317(4) -0.0234(11) 0.8955(3) 0.0389(13) Uani d . 1 . .
    C C17 0.2618(5) 0.0468(10) 0.8206(3) 0.0412(14) Uani d . 1 . .
    C C18 0.2886(5) -0.1458(12) 0.9632(4) 0.0501(16) Uani d . 1 . .
    H H18A 0.3349 -0.1858 1.0137 0.060 Uiso calc R 1 . .
    C C19 0.1794(5) -0.2108(11) 0.9587(4) 0.0452(14) Uani d . 1 . .
    C C20 0.1139(5) -0.1380(13) 0.8849(4) 0.0527(17) Uani d . 1 . .
    H H20A 0.0400 -0.1755 0.8800 0.063 Uiso calc R 1 . .
    C C21 0.1526(5) -0.0118(13) 0.8179(4) 0.0544(17) Uani d . 1 . .
    H H21A 0.1043 0.0352 0.7697 0.065 Uiso calc R 1 . .
    C C22 0.5043(8) 0.4935(13) 0.6724(5) 0.079(3) Uani d . 1 . .
    H H22A 0.4345 0.5680 0.6689 0.118 Uiso calc R 1 . .
    H H22B 0.5428 0.5409 0.6231 0.118 Uiso calc R 1 . .
    H H22C 0.5462 0.5328 0.7279 0.118 Uiso calc R 1 . .
    C C23 0.2709(7) 0.4386(12) 0.7645(5) 0.068(2) Uani d . 1 . .
    H H23A 0.1926 0.4468 0.7627 0.103 Uiso calc R 1 . .
    H H23B 0.2952 0.5373 0.7196 0.103 Uiso calc R 1 . .
    H H23C 0.3034 0.4848 0.8226 0.103 Uiso calc R 1 . .
    C C24 0.1371(6) -0.3531(14) 1.0319(4) 0.0597(19) Uani d . 1 . .
    H H24A 0.0603 -0.3865 1.0122 0.072 Uiso calc R 1 . .
    C C25 0.1949(7) -0.5788(13) 1.0437(6) 0.080(3) Uani d . 1 . .
    H H25A 0.1657 -0.6626 1.0908 0.120 Uiso calc R 1 . .
    H H25B 0.2717 -0.5541 1.0592 0.120 Uiso calc R 1 . .
    H H25C 0.1839 -0.6633 0.9888 0.120 Uiso calc R 1 . .
    C C26 0.1383(7) -0.2230(16) 1.1198(4) 0.082(3) Uani d . 1 . .
    H H26A 0.1122 -0.3194 1.1646 0.123 Uiso calc R 1 . .
    H H26B 0.0919 -0.0922 1.1111 0.123 Uiso calc R 1 . .
    H H26C 0.2117 -0.1755 1.1392 0.123 Uiso calc R 1 . .
loop_
    _atom_site_aniso_label
    _atom_site_aniso_U_11
    _atom_site_aniso_U_22
    _atom_site_aniso_U_33
    _atom_site_aniso_U_12
    _atom_site_aniso_U_13
    _atom_site_aniso_U_23
    N 0.066(3) 0.048(3) 0.056(3) -0.002(3) 0.022(3) -0.004(3)
    C1 0.070(5) 0.115(9) 0.063(5) 0.016(6) 0.002(4) -0.023(6)
    C2 0.100(6) 0.076(6) 0.063(4) -0.008(6) 0.004(4) 0.004(5)
    C3 0.087(5) 0.065(5) 0.048(4) -0.012(5) 0.006(4) -0.012(4)
    C4 0.067(4) 0.070(5) 0.044(3) -0.018(4) -0.001(3) -0.007(4)
    C5 0.088(5) 0.068(6) 0.062(4) -0.010(5) 0.011(4) 0.007(4)
    C6 0.075(6) 0.127(10) 0.069(5) -0.022(7) 0.003(4) 0.000(7)
    C7 0.070(4) 0.073(5) 0.055(4) -0.017(4) 0.020(3) 0.004(4)
    C8 0.095(5) 0.036(4) 0.041(3) -0.001(4) 0.008(3) -0.003(3)
    C9 0.076(4) 0.030(3) 0.031(3) -0.013(3) 0.000(3) -0.001(3)
    C10 0.061(4) 0.033(3) 0.036(3) 0.011(3) 0.002(2) 0.004(3)
    C11 0.062(4) 0.063(5) 0.040(3) 0.005(4) 0.002(3) 0.006(3)
    C12 0.096(5) 0.066(5) 0.040(3) -0.002(5) 0.000(3) 0.013(4)
    C13 0.078(4) 0.073(5) 0.034(3) -0.012(5) 0.012(3) 0.004(4)
    C14 0.067(4) 0.056(4) 0.044(3) -0.014(4) -0.005(3) -0.001(3)
    C15 0.054(4) 0.091(6) 0.038(3) -0.022(4) 0.000(3) 0.005(4)
    C16 0.044(3) 0.038(3) 0.035(3) 0.000(3) 0.005(2) -0.003(3)
    C17 0.059(4) 0.035(3) 0.031(3) 0.001(3) 0.008(2) -0.002(3)
    C18 0.060(4) 0.051(4) 0.037(3) -0.003(3) -0.006(3) 0.005(3)
    C19 0.057(3) 0.040(4) 0.041(3) -0.002(3) 0.012(3) -0.007(3)
    C20 0.046(3) 0.063(5) 0.048(3) -0.004(4) 0.003(3) -0.008(4)
    C21 0.063(4) 0.058(5) 0.041(3) 0.013(4) -0.004(3) -0.004(3)
    C22 0.134(8) 0.036(4) 0.069(5) -0.022(5) 0.022(5) 0.004(4)
    C23 0.105(6) 0.037(4) 0.068(4) 0.019(4) 0.030(4) 0.001(4)
    C24 0.062(4) 0.067(5) 0.052(3) -0.015(4) 0.015(3) -0.006(4)
    C25 0.109(6) 0.038(4) 0.099(6) -0.006(5) 0.031(5) 0.010(4)
    C26 0.135(7) 0.069(6) 0.045(4) -0.015(6) 0.024(4) 0.005(4)
_geom_special_details
;
All e.s.d.'s (except the e.s.d. in the dihedral angle between two l.s. planes)
are estimated using the full covariance matrix. The cell e.s.d.'s are taken
into account individually in the estimation of e.s.d.'s in distances, angles
and torsion angles; correlations between e.s.d.'s in cell parameters are only
used when they are defined by crystal symmetry. An approximate (isotropic)
treatment of cell e.s.d.'s is used for estimating e.s.d.'s involving l.s.
planes.
;
loop_
    _geom_bond_atom_site_label_1
    _geom_bond_atom_site_label_2
    _geom_bond_site_symmetry_2
    _geom_bond_distance
    _geom_bond_publ_flag
    N C7 . 1.212(7) ?
    N C8 . 1.524(9) ?
    C1 C6 . 1.331(14) ?
    C1 C2 . 1.359(11) ?
    C1 H1A . 0.9300 ?
    C2 C3 . 1.375(11) ?
    C2 H2A . 0.9300 ?
    C3 C4 . 1.378(11) ?
    C3 H3A . 0.9300 ?
    C4 C5 . 1.374(9) ?
    C4 C7 . 1.499(7) ?
    C5 C6 . 1.387(12) ?
    C5 H5A . 0.9300 ?
    C6 H6A . 0.9300 ?
    C7 H7A . 0.9300 ?
    C8 C22 . 1.512(10) ?
    C8 C9 . 1.525(9) ?
    C8 C13 . 1.547(9) ?
    C9 C14 . 1.522(7) ?
    C9 C10 . 1.568(8) ?
    C9 H9A . 0.9800 ?
    C10 C17 . 1.544(8) ?
    C10 C11 . 1.545(8) ?
    C10 C23 . 1.559(9) ?
    C11 C12 . 1.546(9) ?
    C11 H11A . 0.9700 ?
    C11 H11B . 0.9700 ?
    C12 C13 . 1.464(9) ?
    C12 H12A . 0.9700 ?
    C12 H12B . 0.9700 ?
    C13 H13A . 0.9700 ?
    C13 H13B . 0.9700 ?
    C14 C15 . 1.508(9) ?
    C14 H14A . 0.9700 ?
    C14 H14B . 0.9700 ?
    C15 C16 . 1.510(8) ?
    C15 H15A . 0.9700 ?
    C15 H15B . 0.9700 ?
    C16 C18 . 1.393(8) ?
    C16 C17 . 1.405(7) ?
    C17 C21 . 1.381(8) ?
    C18 C19 . 1.389(8) ?
    C18 H18A . 0.9300 ?
    C19 C20 . 1.368(8) ?
    C19 C24 . 1.515(9) ?
    C20 C21 . 1.374(9) ?
    C20 H20A . 0.9300 ?
    C21 H21A . 0.9300 ?
    C22 H22A . 0.9600 ?
    C22 H22B . 0.9600 ?
    C22 H22C . 0.9600 ?
    C23 H23A . 0.9600 ?
    C23 H23B . 0.9600 ?
    C23 H23C . 0.9600 ?
    C24 C25 . 1.509(11) ?
    C24 C26 . 1.524(10) ?
    C24 H24A . 0.9800 ?
    C25 H25A . 0.9600 ?
    C25 H25B . 0.9600 ?
    C25 H25C . 0.9600 ?
    C26 H26A . 0.9600 ?
    C26 H26B . 0.9600 ?
    C26 H26C . 0.9600 ?
loop_
    _geom_angle_atom_site_label_1
    _geom_angle_atom_site_label_2
    _geom_angle_atom_site_label_3
    _geom_angle_site_symmetry_1
    _geom_angle_site_symmetry_3
    _geom_angle
    _geom_angle_publ_flag
    C7 N C8 . . 122.1(7) ?
    C6 C1 C2 . . 121.9(10) ?
    C6 C1 H1A . . 119.1 ?
    C2 C1 H1A . . 119.1 ?
    C1 C2 C3 . . 119.3(10) ?
    C1 C2 H2A . . 120.4 ?
    C3 C2 H2A . . 120.4 ?
    C2 C3 C4 . . 119.7(8) ?
    C2 C3 H3A . . 120.2 ?
    C4 C3 H3A . . 120.2 ?
    C5 C4 C3 . . 120.0(7) ?
    C5 C4 C7 . . 119.9(7) ?
    C3 C4 C7 . . 120.1(7) ?
    C4 C5 C6 . . 119.0(8) ?
    C4 C5 H5A . . 120.5 ?
    C6 C5 H5A . . 120.5 ?
    C1 C6 C5 . . 120.2(9) ?
    C1 C6 H6A . . 119.9 ?
    C5 C6 H6A . . 119.9 ?
    N C7 C4 . . 122.8(8) ?
    N C7 H7A . . 118.6 ?
    C4 C7 H7A . . 118.6 ?
    C22 C8 N . . 113.3(7) ?
    C22 C8 C9 . . 114.1(6) ?
    N C8 C9 . . 103.6(5) ?
    C22 C8 C13 . . 111.7(7) ?
    N C8 C13 . . 105.9(5) ?
    C9 C8 C13 . . 107.6(6) ?
    C14 C9 C8 . . 114.3(5) ?
    C14 C9 C10 . . 109.7(5) ?
    C8 C9 C10 . . 117.1(5) ?
    C14 C9 H9A . . 104.8 ?
    C8 C9 H9A . . 104.8 ?
    C10 C9 H9A . . 104.8 ?
    C17 C10 C11 . . 110.6(5) ?
    C17 C10 C23 . . 105.2(5) ?
    C11 C10 C23 . . 108.1(6) ?
    C17 C10 C9 . . 108.5(5) ?
    C11 C10 C9 . . 107.6(5) ?
    C23 C10 C9 . . 116.9(6) ?
    C10 C11 C12 . . 112.6(6) ?
    C10 C11 H11A . . 109.1 ?
    C12 C11 H11A . . 109.1 ?
    C10 C11 H11B . . 109.1 ?
    C12 C11 H11B . . 109.1 ?
    H11A C11 H11B . . 107.8 ?
    C13 C12 C11 . . 110.3(6) ?
    C13 C12 H12A . . 109.6 ?
    C11 C12 H12A . . 109.6 ?
    C13 C12 H12B . . 109.6 ?
    C11 C12 H12B . . 109.6 ?
    H12A C12 H12B . . 108.1 ?
    C12 C13 C8 . . 114.4(6) ?
    C12 C13 H13A . . 108.7 ?
    C8 C13 H13A . . 108.7 ?
    C12 C13 H13B . . 108.7 ?
    C8 C13 H13B . . 108.7 ?
    H13A C13 H13B . . 107.6 ?
    C15 C14 C9 . . 109.4(5) ?
    C15 C14 H14A . . 109.8 ?
    C9 C14 H14A . . 109.8 ?
    C15 C14 H14B . . 109.8 ?
    C9 C14 H14B . . 109.8 ?
    H14A C14 H14B . . 108.2 ?
    C14 C15 C16 . . 115.3(5) ?
    C14 C15 H15A . . 108.5 ?
    C16 C15 H15A . . 108.5 ?
    C14 C15 H15B . . 108.5 ?
    C16 C15 H15B . . 108.5 ?
    H15A C15 H15B . . 107.5 ?
    C18 C16 C17 . . 119.2(5) ?
    C18 C16 C15 . . 118.5(5) ?
    C17 C16 C15 . . 122.3(5) ?
    C21 C17 C16 . . 117.5(5) ?
    C21 C17 C10 . . 121.7(5) ?
    C16 C17 C10 . . 120.8(5) ?
    C19 C18 C16 . . 123.0(5) ?
    C19 C18 H18A . . 118.5 ?
    C16 C18 H18A . . 118.5 ?
    C20 C19 C18 . . 115.9(6) ?
    C20 C19 C24 . . 122.8(6) ?
    C18 C19 C24 . . 121.3(6) ?
    C19 C20 C21 . . 122.8(6) ?
    C19 C20 H20A . . 118.6 ?
    C21 C20 H20A . . 118.6 ?
    C20 C21 C17 . . 121.5(6) ?
    C20 C21 H21A . . 119.3 ?
    C17 C21 H21A . . 119.3 ?
    C8 C22 H22A . . 109.5 ?
    C8 C22 H22B . . 109.5 ?
    H22A C22 H22B . . 109.5 ?
    C8 C22 H22C . . 109.5 ?
    H22A C22 H22C . . 109.5 ?
    H22B C22 H22C . . 109.5 ?
    C10 C23 H23A . . 109.5 ?
    C10 C23 H23B . . 109.5 ?
    H23A C23 H23B . . 109.5 ?
    C10 C23 H23C . . 109.5 ?
    H23A C23 H23C . . 109.5 ?
    H23B C23 H23C . . 109.5 ?
    C25 C24 C19 . . 112.4(6) ?
    C25 C24 C26 . . 112.2(7) ?
    C19 C24 C26 . . 112.0(6) ?
    C25 C24 H24A . . 106.6 ?
    C19 C24 H24A . . 106.6 ?
    C26 C24 H24A . . 106.6 ?
    C24 C25 H25A . . 109.5 ?
    C24 C25 H25B . . 109.5 ?
    H25A C25 H25B . . 109.5 ?
    C24 C25 H25C . . 109.5 ?
    H25A C25 H25C . . 109.5 ?
    H25B C25 H25C . . 109.5 ?
    C24 C26 H26A . . 109.5 ?
    C24 C26 H26B . . 109.5 ?
    H26A C26 H26B . . 109.5 ?
    C24 C26 H26C . . 109.5 ?
    H26A C26 H26C . . 109.5 ?
    H26B C26 H26C . . 109.5 ?
loop_
    _geom_torsion_atom_site_label_1
    _geom_torsion_atom_site_label_2
    _geom_torsion_atom_site_label_3
    _geom_torsion_atom_site_label_4
    _geom_torsion_site_symmetry_1
    _geom_torsion_site_symmetry_2
    _geom_torsion_site_symmetry_3
    _geom_torsion_site_symmetry_4
    _geom_torsion
    _geom_torsion_publ_flag
    C6 C1 C2 C3 . . . . -1.0(13) ?
    C1 C2 C3 C4 . . . . 0.9(12) ?
    C2 C3 C4 C5 . . . . -0.5(10) ?
    C2 C3 C4 C7 . . . . 177.9(7) ?
    C3 C4 C5 C6 . . . . 0.3(11) ?
    C7 C4 C5 C6 . . . . -178.2(7) ?
    C2 C1 C6 C5 . . . . 0.8(14) ?
    C4 C5 C6 C1 . . . . -0.4(13) ?
    C8 N C7 C4 . . . . -177.2(6) ?
    C5 C4 C7 N . . . . 173.2(7) ?
    C3 C4 C7 N . . . . -5.3(11) ?
    C7 N C8 C22 . . . . -38.6(9) ?
    C7 N C8 C9 . . . . -162.7(6) ?
    C7 N C8 C13 . . . . 84.1(8) ?
    C22 C8 C9 C14 . . . . -56.7(9) ?
    N C8 C9 C14 . . . . 66.8(7) ?
    C13 C8 C9 C14 . . . . 178.7(6) ?
    C22 C8 C9 C10 . . . . 73.6(9) ?
    N C8 C9 C10 . . . . -162.9(5) ?
    C13 C8 C9 C10 . . . . -51.0(7) ?
    C14 C9 C10 C17 . . . . -56.7(7) ?
    C8 C9 C10 C17 . . . . 170.8(5) ?
    C14 C9 C10 C11 . . . . -176.4(6) ?
    C8 C9 C10 C11 . . . . 51.2(7) ?
    C14 C9 C10 C23 . . . . 61.9(7) ?
    C8 C9 C10 C23 . . . . -70.5(7) ?
    C17 C10 C11 C12 . . . . -170.3(6) ?
    C23 C10 C11 C12 . . . . 75.1(7) ?
    C9 C10 C11 C12 . . . . -51.9(7) ?
    C10 C11 C12 C13 . . . . 58.1(9) ?
    C11 C12 C13 C8 . . . . -59.1(9) ?
    C22 C8 C13 C12 . . . . -71.4(9) ?
    N C8 C13 C12 . . . . 164.8(7) ?
    C9 C8 C13 C12 . . . . 54.6(9) ?
    C8 C9 C14 C15 . . . . -160.1(6) ?
    C10 C9 C14 C15 . . . . 66.1(7) ?
    C9 C14 C15 C16 . . . . -41.1(8) ?
    C14 C15 C16 C18 . . . . -170.0(6) ?
    C14 C15 C16 C17 . . . . 9.6(9) ?
    C18 C16 C17 C21 . . . . -0.4(9) ?
    C15 C16 C17 C21 . . . . 179.9(6) ?
    C18 C16 C17 C10 . . . . 177.8(6) ?
    C15 C16 C17 C10 . . . . -1.9(9) ?
    C11 C10 C17 C21 . . . . -39.0(8) ?
    C23 C10 C17 C21 . . . . 77.4(8) ?
    C9 C10 C17 C21 . . . . -156.8(6) ?
    C11 C10 C17 C16 . . . . 142.8(6) ?
    C23 C10 C17 C16 . . . . -100.8(7) ?
    C9 C10 C17 C16 . . . . 25.0(7) ?
    C17 C16 C18 C19 . . . . 2.7(10) ?
    C15 C16 C18 C19 . . . . -177.6(7) ?
    C16 C18 C19 C20 . . . . -3.0(10) ?
    C16 C18 C19 C24 . . . . 177.1(7) ?
    C18 C19 C20 C21 . . . . 1.2(10) ?
    C24 C19 C20 C21 . . . . -179.0(7) ?
    C19 C20 C21 C17 . . . . 1.0(11) ?
    C16 C17 C21 C20 . . . . -1.3(10) ?
    C10 C17 C21 C20 . . . . -179.5(6) ?
    C20 C19 C24 C25 . . . . 120.6(7) ?
    C18 C19 C24 C25 . . . . -59.6(9) ?
    C20 C19 C24 C26 . . . . -112.0(8) ?
    C18 C19 C24 C26 . . . . 67.9(8) ?
data_global
_journal_date_recd_electronic     2009-06-11
_journal_date_accepted     2009-06-15
_journal_name_full     'Acta Crystallographica, Section E'
_journal_year     2009
_journal_volume     65
_journal_issue      7
_journal_page_first     o1639
_journal_page_last     o1639
_journal_paper_category     QO
_journal_coeditor_code     AT2811
_publ_contact_author_name     'Dr Xiao-Ping Rao'
_publ_contact_author_address
;
Institute of Chemical Industry of Forest Products
Chinese Academy of Forestry
Nanjing, 210042,
People's Republic of China
;
_publ_contact_author_email     rxping2001@163.com
_publ_contact_author_fax     '+86-25-85413445'
_publ_contact_author_phone     '+86-25-85482452'
_publ_section_title
;
<i>N</i>-Benzylidenenordehydroabietylamine
;
loop_
    _publ_author_name
    _publ_author_address
    'Xiao-Ping Rao'
;
Institute of Chemical Industry of Forest Products
Chinese Academy of Forestry
Nanjing 210042
People's Republic of China
;
    'Yong Wu'
;
Institute of Chemical Industry of Forest Products
Chinese Academy of Forestry
Nanjing 210042
People's Republic of China
;
    'Zhan-Qian Song'
;
Institute of Chemical Industry of Forest Products
Chinese Academy of Forestry
Nanjing 210042
People's Republic of China
;
    'Shi-Bin Shang'
;
Institute of Chemical Industry of Forest Products
Chinese Academy of Forestry
Nanjing 210042
People's Republic of China
;
