# Supplementary material for: N-Benzyl­idenenordehydro­abietylamine
Source: Acta Crystallogr Sect E Struct Rep Online. 2009 Jun 20;65(Pt 7):o1639. doi: 10.1107/S1600536809022909 (PMC2969393; doi:10.1107/S1600536809022909)
Supplement: Supplementary file 2 [file e-65-o1639-Isup2.hkl]

# 
# h,k,l, Fc-squared, Fo-squared, sigma(Fo-squared) and status flag 
# 
data_I
_shelx_title ' R in P2(1)' 
_shelx_refln_list_code          4 
_shelx_F_calc_maximum       97.80 
_exptl_crystal_F_000       392.00 
_reflns_d_resolution_high  0.8116 
 
loop_ 
 _symmetry_equiv_pos_as_xyz 
 'x, y, z' 
 '-x, y+1/2, -z' 
 
_cell_length_a    12.2850 
_cell_length_b     5.8940 
_cell_length_c    14.9940 
_cell_angle_alpha  90.000 
_cell_angle_beta   95.900 
_cell_angle_gamma  90.000 
 
_shelx_F_squared_multiplier     1.000 
 
loop_ 
 _refln_index_h 
 _refln_index_k 
 _refln_index_l 
 _refln_F_squared_calc 
 _refln_F_squared_meas 
 _refln_F_squared_sigma 
 _refln_observed_status 
   1   0   0      582.34      588.22     10.47 o 
   2   0   0      961.44      988.37     15.25 o 
   3   0   0     2364.72     2236.46     26.10 o 
   4   0   0      215.06      277.60      2.45 o 
   5   0   0      664.77      741.10      4.24 o 
   6   0   0       45.97       64.13      1.49 o 
   7   0   0      310.44      340.69      3.39 o 
   8   0   0       10.34        2.29      0.68 o 
   9   0   0        0.14        3.51      0.69 o 
  10   0   0        1.64        1.96      0.78 o 
  11   0   0       65.73       63.84      2.06 o 
  12   0   0        0.41        0.25      0.86 o 
  13   0   0        9.10       10.64      1.10 o 
  14   0   0        1.34        1.85      0.70 o 
  15   0   0        0.16        0.42      0.74 o 
   1   1   0       87.30      109.98      1.28 o 
   2   1   0     1223.64     1223.45     19.11 o 
   3   1   0      294.70      328.15      2.61 o 
   4   1   0        1.44        1.46      0.43 o 
   5   1   0     1324.86     1262.26     24.96 o 
   6   1   0      666.48      703.02      4.83 o 
   7   1   0       19.66        0.21      0.57 o 
   8   1   0       19.21       16.81      1.06 o 
   9   1   0       10.17        9.02      0.91 o 
  10   1   0        1.85        5.29      0.92 o 
  11   1   0       12.74       12.48      1.27 o 
  12   1   0       15.10       16.14      1.34 o 
  13   1   0        4.33        3.75      1.02 o 
  14   1   0        0.67        0.45      0.90 o 
   0   2   0      669.52      587.23      0.45 o 
   1   2   0     1073.85     1063.96     20.35 o 
   2   2   0      299.77      353.13      2.94 o 
   3   2   0        5.64        8.59      0.61 o 
   4   2   0      192.31      169.84      2.30 o 
   5   2   0       49.97       49.49      1.42 o 
   6   2   0      183.69      149.08      0.61 o 
   7   2   0      113.84      137.52      2.65 o 
   8   2   0        5.88       10.11      1.00 o 
   9   2   0        3.25        1.42      0.96 o 
  10   2   0       66.50       71.55      2.55 o 
  11   2   0       27.81       26.70      1.71 o 
  12   2   0       23.49       21.59      1.62 o 
  13   2   0        6.13        7.38      1.08 o 
  14   2   0        0.79        3.13      0.93 o 
   1   3   0       42.32       47.52      1.33 o 
   2   3   0       30.61       30.96      1.13 o 
   3   3   0      218.01      227.64      2.97 o 
   4   3   0       89.74       90.78      2.00 o 
   5   3   0      120.62      116.30      2.46 o 
   6   3   0       49.73       44.67      1.74 o 
   7   3   0       18.34       22.96      1.42 o 
   8   3   0        7.08        8.60      1.18 o 
   9   3   0       41.26       54.66      2.36 o 
  10   3   0       13.97       16.04      1.65 o 
  11   3   0       29.50       39.99      2.29 o 
  12   3   0       29.80       32.06      2.32 o 
  13   3   0        1.53        1.29      1.31 o 
   0   4   0       59.75       70.89      1.98 o 
   1   4   0       74.03       77.11      2.07 o 
   2   4   0       35.21       45.44      1.66 o 
   3   4   0       26.09       30.37      1.49 o 
   4   4   0       31.73        0.98      0.91 o 
   5   4   0      120.22      103.41      2.78 o 
   6   4   0      152.91      176.50      3.67 o 
   7   4   0       42.14       45.90      2.33 o 
   8   4   0        4.58        4.62      1.36 o 
   9   4   0        3.95        2.96      1.18 o 
  10   4   0        6.88        6.71      1.72 o 
  11   4   0        8.63       11.00      1.85 o 
  12   4   0        1.60        0.66      1.53 o 
   1   5   0      134.42      131.61      3.20 o 
   2   5   0        3.62        4.25      1.15 o 
   3   5   0        8.93       11.02      1.53 o 
   4   5   0       54.01       72.88      2.73 o 
   5   5   0       26.18       19.63      1.84 o 
   6   5   0       39.92        0.94      1.49 o 
   7   5   0       11.33       19.01      1.97 o 
   8   5   0       11.34       11.27      1.88 o 
   9   5   0        4.58        2.92      1.67 o 
  10   5   0        6.48       14.55      1.92 o 
   0   6   0       17.18        0.80      1.33 o 
   1   6   0        7.08       11.41      1.67 o 
   2   6   0        1.89        2.66      1.26 o 
   3   6   0        4.44        1.62      1.60 o 
   4   6   0       16.19       21.94      2.23 o 
   5   6   0       26.48       46.31      2.57 o 
   6   6   0        5.11        2.30      1.86 o 
   7   6   0        4.50        4.54      1.75 o 
   8   6   0        6.57        8.28      1.98 o 
   1   7   0        1.87        2.68      1.55 o 
   2   7   0        2.99        9.51      1.69 o 
   3   7   0        0.18        0.78      1.60 o 
 -15   0   1        3.82        1.19      1.37 o 
 -14   0   1        1.16        2.80      1.36 o 
 -13   0   1        7.54       11.89      1.59 o 
 -12   0   1       17.10       22.37      1.93 o 
 -11   0   1       90.76      111.51      3.30 o 
 -10   0   1       31.54        1.57      0.96 o 
  -9   0   1        0.58        0.00      0.84 o 
  -8   0   1        7.39        0.58      0.58 o 
  -7   0   1        0.19        0.19      0.65 o 
  -6   0   1     1894.81     1937.51     33.60 o 
  -5   0   1      782.89      784.46      4.67 o 
  -4   0   1      399.90      338.87      0.36 o 
  -3   0   1      141.30      136.03      1.62 o 
  -2   0   1      434.51      443.96     10.51 o 
  -1   0   1      144.24      188.02      1.30 o 
   0   0   1        0.66        2.44      0.11 o 
   1   0   1     1481.04     1762.84     18.16 o 
   2   0   1     4183.48     4086.04     33.19 o 
   3   0   1     2822.50     2651.68     29.91 o 
   4   0   1      101.16      109.59      1.64 o 
   5   0   1       11.63       14.34      0.74 o 
   6   0   1      202.90      199.81      2.54 o 
   7   0   1       73.90       85.87      1.83 o 
   8   0   1       14.44       14.84      1.03 o 
   9   0   1        3.24        0.23      0.66 o 
  10   0   1       22.31       28.13      1.52 o 
  11   0   1       14.67       15.06      1.34 o 
  12   0   1        1.06        2.08      1.09 o 
  13   0   1        0.97        1.09      0.91 o 
  14   0   1        0.01        0.37      0.95 o 
 -14   1   1        2.94        3.60      1.39 o 
 -13   1   1        4.57        4.28      1.47 o 
 -12   1   1        9.62       11.04      1.45 o 
 -11   1   1       45.65       64.22      2.35 o 
 -10   1   1        5.26        7.42      1.19 o 
  -9   1   1       30.33       34.26      1.66 o 
  -8   1   1       55.45       49.12      1.64 o 
  -7   1   1      159.19      178.05      2.73 o 
  -6   1   1      200.22      224.74      2.79 o 
  -5   1   1      299.48      321.83      3.05 o 
  -4   1   1       35.61       48.63      1.15 o 
  -3   1   1      106.20       86.25      0.29 o 
  -2   1   1      660.92      679.73     14.33 o 
  -1   1   1     9565.04     8646.49     50.99 o 
   0   1   1     7674.75     6877.57    147.34 o 
   1   1   1      879.67      761.47      0.25 o 
   2   1   1      491.35      591.85      3.33 o 
   3   1   1      218.83      218.55      2.20 o 
   4   1   1      443.24      448.66      3.44 o 
   5   1   1      136.91      164.48      2.30 o 
   6   1   1       51.53       57.53      1.53 o 
   7   1   1       41.66        0.00      0.61 o 
   8   1   1       28.79       28.73      1.27 o 
   9   1   1       12.45       12.89      1.13 o 
  10   1   1       30.56        1.25      0.73 o 
  11   1   1       10.70        9.35      1.18 o 
  12   1   1       34.84       38.10      1.94 o 
  13   1   1        0.12        0.92      0.92 o 
  14   1   1        0.21        0.19      0.99 o 
 -14   2   1        0.12        1.36      1.06 o 
 -13   2   1        2.65        3.17      1.14 o 
 -12   2   1       10.43       10.85      1.51 o 
 -11   2   1       19.97       32.69      1.79 o 
 -10   2   1       13.62       11.55      1.33 o 
  -9   2   1        2.34        1.04      0.89 o 
  -8   2   1       44.77        0.55      0.73 o 
  -7   2   1      118.76      132.50      2.49 o 
  -6   2   1       49.53       49.81      1.48 o 
  -5   2   1      224.21      221.15      2.75 o 
  -4   2   1      182.75      145.39      2.08 o 
  -3   2   1      399.05      429.01      3.32 o 
  -2   2   1      928.08      946.12      4.76 o 
  -1   2   1     1036.92     1098.02     20.90 o 
   0   2   1     1626.18      234.91    842.30 o 
   1   2   1       39.96       42.22      1.04 o 
   2   2   1      223.43      183.20      0.33 o 
   3   2   1      205.88      190.33      2.31 o 
   4   2   1       20.81       37.13      1.16 o 
   5   2   1      322.42      361.27      3.69 o 
   6   2   1       22.66       17.28      1.05 o 
   7   2   1        0.10        0.18      0.68 o 
   8   2   1        3.45        3.54      0.83 o 
   9   2   1       72.63       76.13      2.44 o 
  10   2   1       15.08       14.00      1.47 o 
  11   2   1       12.14       12.20      1.49 o 
  12   2   1       11.25       11.47      1.57 o 
  13   2   1        0.03        0.07      1.15 o 
  14   2   1        5.36        2.38      1.07 o 
 -13   3   1        1.22        2.70      1.15 o 
 -12   3   1        3.78        4.77      1.37 o 
 -11   3   1        5.21        4.47      1.45 o 
 -10   3   1       27.80       26.89      1.75 o 
  -9   3   1       23.30       22.24      1.50 o 
  -8   3   1       14.26       17.45      1.29 o 
  -7   3   1       72.20       79.94      2.19 o 
  -6   3   1      162.34      156.04      2.83 o 
  -5   3   1      110.54      110.23      2.31 o 
  -4   3   1      143.51      136.73      2.42 o 
  -3   3   1       27.29       38.75      1.36 o 
  -2   3   1       56.22       52.34      1.45 o 
  -1   3   1      623.07      560.65      0.68 o 
   0   3   1      580.88      605.49     13.25 o 
   1   3   1      337.02      324.81      3.31 o 
   2   3   1      124.88       88.42      0.53 o 
   3   3   1       16.93        0.57      0.57 o 
   4   3   1      162.26      161.43      2.70 o 
   5   3   1       56.68       53.22      1.74 o 
   6   3   1      163.99      158.72      3.09 o 
   7   3   1        5.80        6.32      1.07 o 
   8   3   1       11.18       12.45      1.34 o 
   9   3   1        2.05        5.16      1.27 o 
  10   3   1       59.18       82.02      2.98 o 
  11   3   1       30.90       36.94      2.39 o 
  12   3   1        2.76        0.34      1.48 o 
  13   3   1        4.42        8.36      1.66 o 
 -12   4   1       28.85        0.62      1.16 o 
 -11   4   1       10.52       12.74      1.53 o 
 -10   4   1        3.83        5.44      1.26 o 
  -9   4   1       11.62        9.03      1.33 o 
  -8   4   1        4.87        6.92      1.24 o 
  -7   4   1       29.94       35.79      1.75 o 
  -6   4   1        2.77        2.97      1.05 o 
  -5   4   1      122.00      123.74      2.89 o 
  -4   4   1       11.97       10.86      1.17 o 
  -3   4   1        5.11        7.52      1.03 o 
  -2   4   1       22.45       22.02      1.30 o 
  -1   4   1       61.02       57.26      1.79 o 
   0   4   1       12.75        0.13      0.46 o 
   1   4   1       89.26       95.19      2.28 o 
   2   4   1       79.76       87.57      2.21 o 
   3   4   1       15.46       17.39      1.14 o 
   4   4   1       18.73       18.60      1.42 o 
   5   4   1       12.93       21.19      1.55 o 
   6   4   1        0.53        0.06      1.11 o 
   7   4   1       37.14       44.10      2.26 o 
   8   4   1       20.82       30.05      2.02 o 
   9   4   1        1.75        2.20      1.38 o 
  10   4   1       18.66       34.77      2.41 o 
  11   4   1        1.55        3.04      1.50 o 
  12   4   1        5.14        5.96      1.59 o 
 -10   5   1        1.35        4.04      1.17 o 
  -9   5   1        0.48        1.15      1.26 o 
  -8   5   1       38.24       41.80      2.26 o 
  -7   5   1       40.88       43.44      2.41 o 
  -6   5   1       60.15       75.17      2.86 o 
  -5   5   1        8.54       10.87      1.44 o 
  -4   5   1       10.74        9.66      1.56 o 
  -3   5   1       14.67       19.60      1.62 o 
  -2   5   1        4.47        8.20      1.21 o 
  -1   5   1       41.74        0.86      1.04 o 
   0   5   1       12.72       18.29     11.37 o 
   1   5   1       29.39        0.37      0.95 o 
   2   5   1       72.75       73.82      2.54 o 
   3   5   1       35.56       35.09      1.88 o 
   4   5   1       93.61       85.41      3.00 o 
   5   5   1       43.09        1.64      1.32 o 
   6   5   1        3.02        2.89      1.51 o 
   7   5   1       27.97       37.61      2.51 o 
   8   5   1        8.50       14.07      2.08 o 
   9   5   1        3.62        0.38      1.47 o 
  10   5   1        0.95        1.38      1.48 o 
  -8   6   1        0.77        0.00      1.41 o 
  -7   6   1        2.13        3.19      1.44 o 
  -6   6   1        7.31        2.53      1.43 o 
  -5   6   1        3.65        3.86      1.49 o 
  -4   6   1        1.34        2.47      1.41 o 
  -3   6   1        6.24       10.84      1.75 o 
  -2   6   1        8.34        5.42      1.70 o 
  -1   6   1        6.31        1.36      1.36 o 
   0   6   1        1.72        0.10      0.99 o 
   1   6   1        2.64        3.02      1.21 o 
   2   6   1        2.61        3.35      1.49 o 
   3   6   1       24.75       24.73      2.13 o 
   4   6   1       16.31       17.48      2.02 o 
   5   6   1       29.12       29.53      2.55 o 
   6   6   1       20.61       26.50      2.36 o 
   7   6   1        6.19        7.49      2.00 o 
   8   6   1       17.80       20.39      2.45 o 
  -3   7   1        0.66        1.39      1.57 o 
  -2   7   1        8.85       13.03      1.97 o 
  -1   7   1        6.53        8.31      1.62 o 
   0   7   1        2.57        3.86      1.10 o 
   1   7   1        0.08        1.57      1.57 o 
   2   7   1        3.35        4.32      1.53 o 
   3   7   1        9.05       14.12      2.01 o 
 -15   0   2        2.26        2.73      1.48 o 
 -14   0   2        3.68        2.77      1.17 o 
 -13   0   2        0.99        1.77      1.29 o 
 -12   0   2        4.42        7.05      1.38 o 
 -11   0   2        0.50        1.15      1.33 o 
 -10   0   2       33.44       51.49      2.11 o 
  -9   0   2       21.53       26.64      1.51 o 
  -8   0   2       12.24       13.73      1.03 o 
  -7   0   2       73.75       89.24      1.96 o 
  -6   0   2      131.04      153.36      2.34 o 
  -5   0   2       55.73       53.24      1.32 o 
  -4   0   2      856.06      746.25     17.88 o 
  -3   0   2      308.26      254.16      1.55 o 
  -2   0   2      248.77      225.86      1.88 o 
  -1   0   2      180.17      243.92      1.80 o 
   0   0   2      374.31      456.33      7.13 o 
   1   0   2     6966.52     6599.06     39.74 o 
   2   0   2       32.81       28.06      0.76 o 
   3   0   2      468.92      530.18      3.43 o 
   4   0   2       53.09       53.64      1.21 o 
   5   0   2       62.60       77.06      1.56 o 
   6   0   2      176.50      204.58      2.71 o 
   7   0   2      109.29       90.25      1.99 o 
   8   0   2      126.25      113.72      2.45 o 
   9   0   2       11.63       14.38      1.12 o 
  10   0   2        2.97        2.06      0.99 o 
  11   0   2        9.16        0.97      0.97 o 
  12   0   2        9.07       14.63      1.53 o 
  13   0   2        0.62        1.62      1.13 o 
  14   0   2        3.04        3.66      1.13 o 
 -14   1   2        2.66        1.83      1.31 o 
 -13   1   2        0.43        0.23      1.15 o 
 -12   1   2       13.64       19.27      1.70 o 
 -11   1   2       49.61       77.11      2.57 o 
 -10   1   2        5.92        6.50      1.04 o 
  -9   1   2       13.45       18.17      1.19 o 
  -8   1   2        6.11        4.34      0.77 o 
  -7   1   2       42.15       44.66      1.43 o 
  -6   1   2      360.08      399.85      3.75 o 
  -5   1   2      300.60      347.44      3.22 o 
  -4   1   2       26.62       21.39      0.82 o 
  -3   1   2      696.75      754.26      4.00 o 
  -2   1   2      335.52      381.72      2.71 o 
  -1   1   2      587.60      739.23      3.68 o 
   0   1   2      507.49      506.89    303.33 o 
   1   1   2     4218.26     4364.95     37.79 o 
   2   1   2     3050.94     2873.10     32.55 o 
   3   1   2      276.65      279.43      2.63 o 
   4   1   2       96.03       91.54      1.67 o 
   5   1   2      594.48      629.16      4.63 o 
   6   1   2      275.24      282.93      3.42 o 
   7   1   2       20.98       16.97      1.02 o 
   8   1   2       33.21        0.71      0.71 o 
   9   1   2       26.34       22.27      1.44 o 
  10   1   2       10.78       10.60      1.19 o 
  11   1   2        6.09        3.77      1.13 o 
  12   1   2        7.84       11.20      1.40 o 
  13   1   2        3.10        3.82      1.17 o 
  14   1   2        1.27        0.48      1.04 o 
 -14   2   2        0.65        0.48      1.28 o 
 -13   2   2        0.94        3.00      1.15 o 
 -12   2   2        2.76        3.02      1.27 o 
 -11   2   2        0.60        0.99      0.97 o 
 -10   2   2        9.04        8.67      1.26 o 
  -9   2   2       12.70        5.17      0.93 o 
  -8   2   2       35.35       33.61      1.49 o 
  -7   2   2       60.03       73.46      1.99 o 
  -6   2   2      101.95       76.43      0.63 o 
  -5   2   2       67.68       73.55      1.69 o 
  -4   2   2       19.84        0.35      0.43 o 
  -3   2   2       74.21       64.79      1.41 o 
  -2   2   2      572.40      721.42      4.54 o 
  -1   2   2      678.05      775.23      4.39 o 
   0   2   2      467.82      568.70      2.67 o 
   1   2   2      478.77      562.00      3.76 o 
   2   2   2       67.80       77.36      1.48 o 
   3   2   2       48.91       64.97      1.46 o 
   4   2   2       77.96       56.52      0.47 o 
   5   2   2       18.96       20.06      1.08 o 
   6   2   2       40.90        0.82      0.60 o 
   7   2   2       23.59       25.86      1.32 o 
   8   2   2       19.26       26.30      1.55 o 
   9   2   2       30.03        0.61      0.99 o 
  10   2   2       29.74       33.40      2.02 o 
  11   2   2       29.80       40.96      2.27 o 
  12   2   2       16.58       31.14      2.08 o 
  13   2   2        1.84        6.69      1.32 o 
  14   2   2        1.60        0.44      1.16 o 
 -13   3   2        1.09        3.32      1.21 o 
 -12   3   2        6.26        6.93      1.43 o 
 -11   3   2       33.30       33.24      2.08 o 
 -10   3   2        1.17        0.45      1.06 o 
  -9   3   2       29.03       29.34      1.64 o 
  -8   3   2       54.95       67.89      2.21 o 
  -7   3   2       21.79       17.68      1.21 o 
  -6   3   2       54.51       53.03      1.76 o 
  -5   3   2       49.30       50.11      1.67 o 
  -4   3   2       11.23       17.44      1.02 o 
  -3   3   2      185.29      161.80      2.58 o 
  -2   3   2       65.20       72.75      1.73 o 
  -1   3   2      410.97      288.88      0.61 o 
   0   3   2      496.36      481.91      9.23 o 
   1   3   2      183.05      172.62      3.01 o 
   2   3   2        0.87        3.01      0.56 o 
   3   3   2        6.21        4.78      0.69 o 
   4   3   2      233.19      248.73      3.40 o 
   5   3   2       11.72        0.71      0.65 o 
   6   3   2       87.46       97.64      2.51 o 
   7   3   2       32.57        0.95      0.88 o 
   8   3   2        3.49        5.85      1.18 o 
   9   3   2        0.33        0.07      1.10 o 
  10   3   2       41.92        1.31      1.44 o 
  11   3   2        2.15        1.42      1.45 o 
  12   3   2       14.01       16.49      1.78 o 
  13   3   2        2.13        3.78      1.62 o 
 -12   4   2        2.09        4.16      1.33 o 
 -11   4   2       15.99        7.74      1.64 o 
 -10   4   2        1.29        4.02      1.15 o 
  -9   4   2        0.14        0.62      1.15 o 
  -8   4   2       26.87       25.30      1.73 o 
  -7   4   2       42.94       46.40      2.11 o 
  -6   4   2       58.85       65.34      2.28 o 
  -5   4   2      163.50      172.18      3.28 o 
  -4   4   2       56.80       52.79      1.98 o 
  -3   4   2       74.61       66.75      2.08 o 
  -2   4   2        1.31        1.82      0.79 o 
  -1   4   2      135.58      161.28      2.91 o 
   0   4   2       47.55       46.02      1.17 o 
   1   4   2       18.50       33.28      1.48 o 
   2   4   2        4.39        6.83      0.86 o 
   3   4   2        5.85        7.96      1.01 o 
   4   4   2       29.67       29.79      1.57 o 
   5   4   2       94.32      117.16      3.00 o 
   6   4   2       24.10       19.69      1.57 o 
   7   4   2        3.64        1.76      1.34 o 
   8   4   2       29.51       40.08      2.26 o 
   9   4   2       30.55       43.24      2.46 o 
  10   4   2        1.41        2.41      1.46 o 
  11   4   2        6.30        1.54      1.54 o 
  12   4   2        1.50        1.53      1.61 o 
 -10   5   2        1.46        0.31      1.34 o 
  -9   5   2        6.28        9.19      1.49 o 
  -8   5   2        1.31        0.81      1.25 o 
  -7   5   2       52.62       58.33      2.53 o 
  -6   5   2       57.38       48.45      2.38 o 
  -5   5   2        8.24       11.28      1.35 o 
  -4   5   2       28.88       25.95      1.84 o 
  -3   5   2       50.23       62.19      2.38 o 
  -2   5   2       18.53       14.25      1.34 o 
  -1   5   2       29.26       25.29      1.62 o 
   0   5   2       33.11       33.06      1.60 o 
   1   5   2       24.36       23.47      1.62 o 
   2   5   2        1.52        1.56      1.06 o 
   3   5   2        6.50        5.45      1.34 o 
   4   5   2       16.00       13.42      1.54 o 
   5   5   2        1.08        2.45      1.18 o 
   6   5   2       11.57       14.17      1.60 o 
   7   5   2       13.34       15.01      1.95 o 
   8   5   2        9.53       11.37      1.92 o 
   9   5   2        1.52        2.12      1.38 o 
  10   5   2        7.62       12.06      2.00 o 
  -8   6   2       20.41       23.41      1.95 o 
  -7   6   2       34.52       35.09      2.34 o 
  -6   6   2        6.70        2.70      1.64 o 
  -5   6   2        4.88        3.85      1.51 o 
  -4   6   2        2.27        0.08      1.45 o 
  -3   6   2       30.99       28.33      2.13 o 
  -2   6   2        0.91        0.40      1.49 o 
  -1   6   2       26.94       33.84      2.29 o 
   0   6   2        4.63        2.15      0.96 o 
   1   6   2       12.60        0.17      1.35 o 
   2   6   2       17.81       14.22      1.83 o 
   3   6   2        0.27        0.53      1.30 o 
   4   6   2        0.86        0.36      1.56 o 
   5   6   2       18.56       24.94      2.25 o 
   6   6   2       25.14        1.28      1.80 o 
   7   6   2       13.47       15.89      2.35 o 
   8   6   2        2.12        1.85      2.08 o 
  -3   7   2        1.20        1.13      1.43 o 
  -2   7   2        6.85        5.75      1.65 o 
  -1   7   2       14.37       13.67      1.94 o 
   0   7   2        4.98        6.52      1.19 o 
   1   7   2        3.07        2.64      1.70 o 
   2   7   2        2.58        4.56      1.76 o 
   3   7   2       14.11       13.42      2.23 o 
 -15   0   3        1.12        0.71      1.44 o 
 -14   0   3        0.01        1.25      1.25 o 
 -13   0   3        8.20       17.87      1.93 o 
 -12   0   3       19.57        1.38      1.40 o 
 -11   0   3       40.69        4.25      1.34 o 
 -10   0   3       32.49        1.03      1.29 o 
  -9   0   3       29.11       39.11      1.70 o 
  -8   0   3       23.22        0.70      0.70 o 
  -7   0   3       38.80       56.63      1.62 o 
  -6   0   3       27.26       27.29      1.09 o 
  -5   0   3      126.70       94.96      1.71 o 
  -4   0   3      259.75      175.65      0.44 o 
  -3   0   3      138.51      150.19      1.80 o 
  -2   0   3      512.54      532.08      3.12 o 
  -1   0   3      161.95      210.64      1.93 o 
   0   0   3     3959.30     3867.81     26.16 o 
   1   0   3      643.43      663.26     14.09 o 
   2   0   3     1696.01     1657.95     24.27 o 
   3   0   3       12.18       15.76      0.69 o 
   4   0   3       30.05       46.11      1.16 o 
   5   0   3      201.17      205.27      2.64 o 
   6   0   3       75.98       74.45      1.79 o 
   7   0   3       70.10       66.34      1.87 o 
   8   0   3      102.38      127.75      2.71 o 
   9   0   3       10.23        9.86      1.15 o 
  10   0   3        5.36        4.75      1.05 o 
  11   0   3        0.88        1.12      1.00 o 
  12   0   3        3.50        2.25      1.19 o 
  13   0   3        4.44        0.15      1.11 o 
  14   0   3        0.56        1.17      1.18 o 
 -14   1   3        3.85        8.00      1.28 o 
 -13   1   3        3.01        0.70      1.14 o 
 -12   1   3        7.22        5.28      1.32 o 
 -11   1   3        1.54        1.96      1.06 o 
 -10   1   3       52.01       55.74      2.08 o 
  -9   1   3       42.80       45.58      1.81 o 
  -8   1   3       11.01       12.53      0.98 o 
  -7   1   3        3.19        3.73      0.69 o 
  -6   1   3       22.95       30.21      1.15 o 
  -5   1   3        1.72        3.65      0.56 o 
  -4   1   3      488.85      505.02      3.62 o 
  -3   1   3       88.71       92.21      1.48 o 
  -2   1   3     1060.41     1093.93     20.59 o 
  -1   1   3      657.09      681.74     15.61 o 
   0   1   3     3860.57     3504.58     50.75 o 
   1   1   3     1329.53     1301.87     21.87 o 
   2   1   3     1125.67     1100.75     21.36 o 
   3   1   3      174.45      219.91      2.47 o 
   4   1   3       97.96       85.26      1.67 o 
   5   1   3      113.99      157.32      2.49 o 
   6   1   3       45.01       46.05      1.63 o 
   7   1   3       23.48        0.67      0.66 o 
   8   1   3       57.70       66.69      2.19 o 
   9   1   3        9.65        7.21      1.29 o 
  10   1   3       27.79       43.01      2.06 o 
  11   1   3       12.96       18.66      1.66 o 
  12   1   3        7.10       13.00      1.49 o 
  13   1   3        4.49        7.01      1.32 o 
  14   1   3        4.21        0.60      1.13 o 
 -14   2   3        1.88        0.56      1.29 o 
 -13   2   3        0.20        0.54      1.10 o 
 -12   2   3        0.13        1.16      1.05 o 
 -11   2   3       11.17       11.63      1.36 o 
 -10   2   3        0.13        1.32      0.86 o 
  -9   2   3       13.05       17.86      1.24 o 
  -8   2   3       71.14       68.31      2.08 o 
  -7   2   3      132.75      139.98      2.70 o 
  -6   2   3      245.05      217.56      3.04 o 
  -5   2   3      270.06      272.06      3.20 o 
  -4   2   3      159.84      138.46      0.46 o 
  -3   2   3      320.73      353.63      3.29 o 
  -2   2   3      670.76      767.84      4.77 o 
  -1   2   3      185.66      192.51      2.27 o 
   0   2   3      386.81      443.06      5.95 o 
   1   2   3      797.98      819.56      4.80 o 
   2   2   3       11.53       14.22      0.77 o 
   3   2   3       10.69       10.07      0.79 o 
   4   2   3      436.78      449.03      4.08 o 
   5   2   3       54.93       60.26      1.73 o 
   6   2   3       79.27       98.42      2.33 o 
   7   2   3        7.72       19.36      1.20 o 
   8   2   3       34.60       35.34      1.77 o 
   9   2   3       30.86       44.46      2.10 o 
  10   2   3       54.09       66.22      2.62 o 
  11   2   3       24.11       23.83      1.95 o 
  12   2   3        4.77        4.14      1.50 o 
  13   2   3        4.98        6.97      1.37 o 
 -13   3   3        5.89        7.66      1.44 o 
 -12   3   3        4.11        4.74      1.16 o 
 -11   3   3        8.30        7.59      1.43 o 
 -10   3   3       10.49       12.10      1.33 o 
  -9   3   3        6.45        1.51      1.04 o 
  -8   3   3       73.50       72.64      2.37 o 
  -7   3   3       21.94       16.83      1.30 o 
  -6   3   3       30.70       37.12      1.55 o 
  -5   3   3        3.92        2.01      0.68 o 
  -4   3   3       68.78       62.29      1.78 o 
  -3   3   3      314.20      370.42      4.08 o 
  -2   3   3       95.65       82.91      1.85 o 
  -1   3   3      202.32      211.06      2.90 o 
   0   3   3       85.89       76.04      5.04 o 
   1   3   3       68.96       86.14      1.89 o 
   2   3   3        6.58       10.73      0.87 o 
   3   3   3        5.02        9.30      0.81 o 
   4   3   3       35.65       43.45      1.56 o 
   5   3   3       70.42       72.42      2.05 o 
   6   3   3       11.29       12.20      1.11 o 
   7   3   3       32.57       45.39      1.91 o 
   8   3   3       19.86       19.94      1.59 o 
   9   3   3       11.89       16.18      1.46 o 
  10   3   3       14.72       18.71      1.83 o 
  11   3   3        7.73        1.38      1.38 o 
  12   3   3        0.52        1.49      1.49 o 
  13   3   3        3.62        1.74      1.47 o 
 -12   4   3        1.44        0.85      1.30 o 
 -11   4   3       10.66       13.59      1.67 o 
 -10   4   3       11.54       15.34      1.74 o 
  -9   4   3        0.80        1.39      1.14 o 
  -8   4   3       14.56       16.72      1.57 o 
  -7   4   3      141.19      183.49      3.85 o 
  -6   4   3       36.12       36.64      1.86 o 
  -5   4   3        5.84       10.79      1.15 o 
  -4   4   3       64.41       86.21      2.46 o 
  -3   4   3       42.45       38.96      1.62 o 
  -2   4   3      259.27      306.19      4.09 o 
  -1   4   3      120.68      115.76      2.59 o 
   0   4   3       59.66       60.13      1.37 o 
   1   4   3       10.97       10.18      1.12 o 
   2   4   3       47.06       33.03      1.56 o 
   3   4   3       26.61       26.89      1.54 o 
   4   4   3        4.79        9.98      1.21 o 
   5   4   3       54.68       52.16      2.16 o 
   6   4   3        1.06        1.07      1.10 o 
   7   4   3        2.39        4.58      1.27 o 
   8   4   3        0.00        0.31      1.31 o 
   9   4   3       14.91       17.63      1.98 o 
  10   4   3        8.37        1.43      1.43 o 
  11   4   3        1.15        1.23      1.55 o 
  12   4   3        1.89        2.80      1.33 o 
 -10   5   3        4.46        5.58      1.35 o 
  -9   5   3        5.22        5.82      1.40 o 
  -8   5   3        1.99        6.00      1.36 o 
  -7   5   3       38.79       41.16      2.25 o 
  -6   5   3       20.57       24.45      1.92 o 
  -5   5   3       46.41       51.20      2.38 o 
  -4   5   3        7.43        5.12      1.15 o 
  -3   5   3       41.04       45.35      2.20 o 
  -2   5   3       24.30       18.94      1.61 o 
  -1   5   3       24.99       31.87      1.78 o 
   0   5   3        0.01        1.89      0.75 o 
   1   5   3        3.66        2.91      1.19 o 
   2   5   3       23.73       22.72      1.79 o 
   3   5   3       34.18       41.30      2.21 o 
   4   5   3       11.26       12.18      1.61 o 
   5   5   3       18.04       15.70      1.68 o 
   6   5   3        0.16        0.25      1.26 o 
   7   5   3        0.64        1.69      1.39 o 
   8   5   3       11.13       15.35      2.11 o 
   9   5   3       14.24        1.38      1.41 o 
  10   5   3        0.16        0.10      1.62 o 
  -8   6   3        5.67        5.88      1.47 o 
  -7   6   3        0.90        3.83      1.45 o 
  -6   6   3       17.47       24.53      2.21 o 
  -5   6   3       10.50       15.47      1.74 o 
  -4   6   3        4.92        1.57      1.44 o 
  -3   6   3       10.66       10.13      1.60 o 
  -2   6   3       13.50        8.90      1.66 o 
  -1   6   3        1.72        4.47      1.27 o 
   0   6   3        9.35        5.86      1.14 o 
   1   6   3        7.50        5.32      1.62 o 
   2   6   3        1.27        5.13      1.54 o 
   3   6   3       18.59       17.07      2.05 o 
   4   6   3        7.47        6.15      1.71 o 
   5   6   3        1.69        0.68      1.56 o 
   6   6   3        3.02        2.79      1.71 o 
   7   6   3        2.61        2.25      1.75 o 
  -3   7   3        0.35        0.37      1.50 o 
  -2   7   3        5.24        5.75      1.66 o 
  -1   7   3        2.86        3.45      1.70 o 
   0   7   3        6.40        5.24      1.09 o 
   1   7   3        2.60        4.15      1.75 o 
   2   7   3       11.03       14.98      2.01 o 
 -15   0   4        1.41        3.20      1.48 o 
 -14   0   4        1.64        0.88      1.43 o 
 -13   0   4        3.23        2.92      1.24 o 
 -12   0   4       15.39       12.84      1.41 o 
 -11   0   4       70.14      103.01      3.14 o 
 -10   0   4       65.79       83.14      2.71 o 
  -9   0   4       89.75       80.04      2.37 o 
  -8   0   4        7.99        0.15      0.71 o 
  -7   0   4        0.12        0.17      0.56 o 
  -6   0   4       34.08        0.34      0.60 o 
  -5   0   4       12.72        0.15      0.38 o 
  -4   0   4      138.07       89.12      0.31 o 
  -3   0   4       44.82        0.30      0.31 o 
  -2   0   4      572.59      620.08      3.67 o 
  -1   0   4      951.48      925.08     18.51 o 
   0   0   4     2860.47     2770.11     22.21 o 
   1   0   4     1046.88     1070.06     19.78 o 
   2   0   4      403.98      375.50      2.98 o 
   3   0   4       52.76       55.29      1.29 o 
   4   0   4       70.98       64.05      1.49 o 
   5   0   4       48.40       51.57      1.46 o 
   6   0   4        5.27        2.95      0.72 o 
   7   0   4      402.39      370.92      4.35 o 
   8   0   4      108.66      115.98      2.75 o 
   9   0   4       14.03       16.43      1.46 o 
  10   0   4        0.57        0.58      1.15 o 
  11   0   4       15.14       16.41      1.53 o 
  12   0   4        0.06        0.08      1.11 o 
  13   0   4        0.96        2.36      1.15 o 
  14   0   4       12.14       12.70      1.71 o 
 -14   1   4        0.15        1.48      1.17 o 
 -13   1   4        3.84        1.24      1.24 o 
 -12   1   4       12.97       21.51      1.66 o 
 -11   1   4       12.59       23.68      1.68 o 
 -10   1   4       26.27       51.54      2.19 o 
  -9   1   4       11.00        1.02      1.02 o 
  -8   1   4        8.97       18.88      1.21 o 
  -7   1   4       35.64       50.04      1.60 o 
  -6   1   4      117.93      130.42      2.26 o 
  -5   1   4      195.52      239.20      2.81 o 
  -4   1   4        0.82        1.23      0.42 o 
  -3   1   4      254.25      277.24      2.69 o 
  -2   1   4      993.26      977.04     20.69 o 
  -1   1   4      470.78      529.33      3.53 o 
   0   1   4     1472.28     1426.78     30.11 o 
   1   1   4      492.03      506.74      3.50 o 
   2   1   4      772.03      849.83      4.75 o 
   3   1   4       19.86       23.19      0.95 o 
   4   1   4       16.20       25.14      1.04 o 
   5   1   4      139.80      141.91      2.46 o 
   6   1   4       96.66      125.70      2.54 o 
   7   1   4       13.74        0.29      0.73 o 
   8   1   4       90.64      101.99      2.72 o 
   9   1   4      107.80       87.73      1.07 o 
  10   1   4       67.30       74.30      2.68 o 
  11   1   4        0.81        0.22      1.18 o 
  12   1   4        0.91        2.53      1.39 o 
  13   1   4        5.14        0.24      1.31 o 
  14   1   4        5.16        3.73      1.18 o 
 -14   2   4        2.90        1.67      1.42 o 
 -13   2   4        0.84        0.93      1.13 o 
 -12   2   4       10.69        5.65      1.31 o 
 -11   2   4        1.05        2.37      0.96 o 
 -10   2   4       19.71       22.76      1.54 o 
  -9   2   4       12.29       13.71      1.24 o 
  -8   2   4      119.89      112.68      2.63 o 
  -7   2   4        2.77        1.80      0.68 o 
  -6   2   4       16.03        0.19      0.54 o 
  -5   2   4       66.11       51.23      1.51 o 
  -4   2   4      163.31      162.05      2.43 o 
  -3   2   4      323.73      348.26      3.46 o 
  -2   2   4      297.42      334.89      3.31 o 
  -1   2   4      341.58      384.89      3.36 o 
   0   2   4       20.45       28.67      1.04 o 
   1   2   4       65.06       58.49      1.42 o 
   2   2   4      675.34      682.23      4.78 o 
   3   2   4      226.79      252.91      3.03 o 
   4   2   4      354.64      391.31      4.02 o 
   5   2   4       16.37       11.69      0.97 o 
   6   2   4       28.69       30.48      1.46 o 
   7   2   4       32.97       26.61      1.50 o 
   8   2   4       35.38       35.11      1.80 o 
   9   2   4       46.15       49.17      2.31 o 
  10   2   4       23.46        1.86      1.33 o 
  11   2   4        6.08        9.76      1.47 o 
  12   2   4        8.15        1.52      1.25 o 
  13   2   4        9.65       10.23      1.82 o 
 -13   3   4        4.28        3.04      1.54 o 
 -12   3   4        0.16        1.21      1.10 o 
 -11   3   4        3.08        6.29      1.32 o 
 -10   3   4        0.60        1.56      1.00 o 
  -9   3   4       71.56       92.90      2.85 o 
  -8   3   4       24.34       20.98      1.64 o 
  -7   3   4      126.34      130.43      2.98 o 
  -6   3   4        6.08        3.69      0.90 o 
  -5   3   4       38.30        0.73      0.73 o 
  -4   3   4      194.81      177.28      2.98 o 
  -3   3   4       88.31       65.31      0.80 o 
  -2   3   4      717.55      745.98      5.51 o 
  -1   3   4      231.72      275.86      3.30 o 
   0   3   4      220.02      212.85      7.52 o 
   1   3   4       52.52       50.42      1.58 o 
   2   3   4      120.69       89.04      0.58 o 
   3   3   4        9.14       10.78      0.89 o 
   4   3   4       14.66       13.65      1.07 o 
   5   3   4        3.16        5.74      0.99 o 
   6   3   4       22.87       21.01      1.57 o 
   7   3   4       62.99       71.88      2.46 o 
   8   3   4        1.32        3.35      1.16 o 
   9   3   4        0.59        1.06      1.25 o 
  10   3   4        0.35        0.99      1.29 o 
  11   3   4        7.43        1.32      1.23 o 
  12   3   4        1.01        2.58      1.31 o 
 -12   4   4        5.16        5.91      1.33 o 
 -11   4   4        0.74        0.30      1.26 o 
 -10   4   4        1.19        0.83      1.14 o 
  -9   4   4        6.32        6.49      1.29 o 
  -8   4   4       19.45       18.33      1.69 o 
  -7   4   4       62.63       67.93      2.54 o 
  -6   4   4      170.27      178.59      3.74 o 
  -5   4   4        6.36        0.39      1.00 o 
  -4   4   4        6.21        0.64      1.02 o 
  -3   4   4       17.63       20.23      1.33 o 
  -2   4   4        2.29        1.65      0.85 o 
  -1   4   4      111.46      121.08      2.74 o 
   0   4   4      106.25      124.39      3.83 o 
   1   4   4        3.81        5.51      0.88 o 
   2   4   4      100.99       91.51      2.42 o 
   3   4   4       50.27       60.88      2.15 o 
   4   4   4       75.15       68.07      2.31 o 
   5   4   4       21.91       17.23      1.62 o 
   6   4   4        9.24        6.36      1.34 o 
   7   4   4        6.16        2.18      1.37 o 
   8   4   4        0.16        0.17      1.25 o 
   9   4   4        6.41        6.15      1.64 o 
  10   4   4        5.27        1.48      1.62 o 
  11   4   4        2.51        1.45      1.62 o 
 -10   5   4        1.56        0.33      1.16 o 
  -9   5   4        4.49        3.75      1.33 o 
  -8   5   4        3.39        9.60      1.40 o 
  -7   5   4        8.72        1.29      1.29 o 
  -6   5   4       24.58       31.23      2.00 o 
  -5   5   4        4.27        6.68      1.33 o 
  -4   5   4        4.97        7.12      1.29 o 
  -3   5   4       78.24       68.90      1.19 o 
  -2   5   4       66.57       78.26      2.66 o 
  -1   5   4       34.99       31.45      1.81 o 
   0   5   4       46.78       40.05      3.61 o 
   1   5   4       26.99       28.23      1.80 o 
   2   5   4       29.17       25.27      1.85 o 
   3   5   4       38.17       43.00      2.32 o 
   4   5   4        9.84        9.58      1.60 o 
   5   5   4        1.74        1.71      1.30 o 
   6   5   4        0.11        0.34      1.29 o 
   7   5   4        0.61        1.18      1.58 o 
   8   5   4        6.81        4.69      1.74 o 
   9   5   4       10.15       17.38      1.93 o 
  10   5   4        2.50        2.93      1.52 o 
  -8   6   4        1.80        2.54      1.42 o 
  -7   6   4        8.20       10.31      1.59 o 
  -6   6   4        9.50       10.93      1.65 o 
  -5   6   4        2.17        1.81      1.31 o 
  -4   6   4        8.53        1.19      1.47 o 
  -3   6   4        3.21        0.09      1.67 o 
  -2   6   4        7.11        7.30      1.70 o 
  -1   6   4       15.87       11.82      1.65 o 
   0   6   4        1.85        4.74      4.03 o 
   1   6   4        4.17        3.02      1.42 o 
   2   6   4        9.50        8.00      1.62 o 
   3   6   4       45.74       51.85      2.77 o 
   4   6   4        6.28        5.98      1.89 o 
   5   6   4        2.41        2.75      1.56 o 
   6   6   4        2.89        2.73      1.59 o 
   7   6   4        4.99        8.78      1.81 o 
  -2   7   4        9.19       13.00      1.86 o 
  -1   7   4       21.22       24.58      2.30 o 
   0   7   4        7.89        7.88      1.30 o 
   1   7   4        0.05        1.10      1.57 o 
   2   7   4        3.95        5.18      1.81 o 
 -14   0   5        0.25        0.26      1.40 o 
 -13   0   5        1.04        6.27      1.45 o 
 -12   0   5        0.13        2.72      1.27 o 
 -11   0   5       11.68       13.06      1.59 o 
 -10   0   5       90.16      162.53      3.63 o 
  -9   0   5       19.72       23.51      1.53 o 
  -8   0   5       69.77       98.70      2.48 o 
  -7   0   5        1.45        6.80      0.85 o 
  -6   0   5       13.00        0.69      0.55 o 
  -5   0   5        3.71        1.62      0.75 o 
  -4   0   5       13.52       26.76      1.01 o 
  -3   0   5      135.02      169.31      2.13 o 
  -2   0   5      218.49      271.28      2.62 o 
  -1   0   5      113.38      136.85      1.87 o 
   0   0   5       31.84       35.60      0.98 o 
   1   0   5     2035.94     1898.09      0.51 o 
   2   0   5     2383.45     2159.17     31.40 o 
   3   0   5      274.96      280.33      2.99 o 
   4   0   5       78.10       73.19      1.67 o 
   5   0   5       94.62      108.27      2.15 o 
   6   0   5        0.14        0.29      0.64 o 
   7   0   5      132.98      151.31      3.04 o 
   8   0   5        1.71        0.61      1.19 o 
   9   0   5      503.73      544.49      6.16 o 
  10   0   5        0.27        0.21      1.19 o 
  11   0   5        0.56        1.52      1.27 o 
  12   0   5        3.96        4.51      1.55 o 
  13   0   5        0.65        2.82      1.14 o 
  14   0   5       14.02       18.35      1.89 o 
 -14   1   5        3.56        5.09      1.49 o 
 -13   1   5        5.09        7.36      1.23 o 
 -12   1   5       20.02       14.96      1.64 o 
 -11   1   5        3.23        2.37      1.13 o 
 -10   1   5        6.63        8.52      1.33 o 
  -9   1   5       30.44       55.95      2.10 o 
  -8   1   5        2.03        2.19      0.80 o 
  -7   1   5       77.93       63.06      0.62 o 
  -6   1   5      192.65      203.74      2.90 o 
  -5   1   5       18.86       30.66      1.12 o 
  -4   1   5      369.73      382.04      3.46 o 
  -3   1   5      875.20      995.02      5.35 o 
  -2   1   5      199.78      236.60      2.61 o 
  -1   1   5      221.12      238.90      2.57 o 
   0   1   5       12.68        9.51      0.45 o 
   1   1   5      352.41      386.89      3.28 o 
   2   1   5      842.10      897.71      5.23 o 
   3   1   5       41.67       52.63      1.44 o 
   4   1   5      249.56      249.32      3.16 o 
   5   1   5       29.70       30.81      1.32 o 
   6   1   5       50.91       50.80      1.82 o 
   7   1   5      218.81      217.50      3.78 o 
   8   1   5      250.03      277.70      4.46 o 
   9   1   5       36.11        0.67      1.31 o 
  10   1   5       24.12       32.85      2.07 o 
  11   1   5        9.81        8.57      1.61 o 
  12   1   5       18.08       31.37      2.11 o 
  13   1   5        0.62        0.43      1.35 o 
 -14   2   5        1.89        4.77      1.43 o 
 -13   2   5        1.65        5.85      1.19 o 
 -12   2   5        0.70        0.00      1.14 o 
 -11   2   5        9.94       13.94      1.47 o 
 -10   2   5       41.75       49.09      2.23 o 
  -9   2   5      207.42      222.27      3.90 o 
  -8   2   5      194.11      230.78      3.79 o 
  -7   2   5       83.67       67.79      2.03 o 
  -6   2   5       31.26       27.21      1.21 o 
  -5   2   5       57.14       59.61      1.62 o 
  -4   2   5       34.86       23.95      1.13 o 
  -3   2   5      883.70      922.52      5.89 o 
  -2   2   5      194.15      238.76      2.95 o 
  -1   2   5     1706.70     1595.85     29.61 o 
   0   2   5      147.13      160.68      6.45 o 
   1   2   5       11.27        9.56      0.78 o 
   2   2   5      584.08      609.82      4.72 o 
   3   2   5      188.43      190.62      2.85 o 
   4   2   5      107.17      105.74      2.26 o 
   5   2   5       60.23       52.10      1.77 o 
   6   2   5       26.89       31.71      1.52 o 
   7   2   5       11.69       13.27      1.29 o 
   8   2   5        0.69        0.25      1.06 o 
   9   2   5        9.93        8.01      1.54 o 
  10   2   5       24.69        1.32      1.42 o 
  11   2   5        4.10        3.56      1.45 o 
  12   2   5        2.28        4.80      1.49 o 
  13   2   5        0.31        0.44      1.39 o 
 -13   3   5        4.54        4.95      1.38 o 
 -12   3   5        8.35       13.76      1.57 o 
 -11   3   5        6.70        7.62      1.25 o 
 -10   3   5        7.63       12.17      1.50 o 
  -9   3   5       27.83       31.38      1.90 o 
  -8   3   5       56.18       67.84      2.46 o 
  -7   3   5      261.08      209.48      1.06 o 
  -6   3   5       66.28       64.03      2.08 o 
  -5   3   5       47.75        0.05      0.85 o 
  -4   3   5       61.25       77.58      2.15 o 
  -3   3   5      135.94      128.66      2.63 o 
  -2   3   5      859.14      948.90      6.44 o 
  -1   3   5       12.24       16.82      1.14 o 
   0   3   5       81.21       69.73     43.28 o 
   1   3   5       28.81       30.66      1.32 o 
   2   3   5      149.79      150.74      2.75 o 
   3   3   5      153.12      120.37      2.59 o 
   4   3   5       27.09       33.26      1.57 o 
   5   3   5       49.86       58.93      2.05 o 
   6   3   5       62.29       50.28      2.23 o 
   7   3   5       33.03       37.85      2.19 o 
   8   3   5        5.18        5.09      1.36 o 
   9   3   5       12.39       12.12      1.50 o 
  10   3   5        0.15        0.09      1.30 o 
  11   3   5        1.31        2.62      1.28 o 
  12   3   5        1.42        2.99      1.33 o 
 -12   4   5        1.79        0.88      1.19 o 
 -11   4   5        0.58        1.83      1.30 o 
 -10   4   5        0.88        0.55      1.20 o 
  -9   4   5       12.87       13.46      1.57 o 
  -8   4   5        5.02        8.55      1.39 o 
  -7   4   5       16.59       16.53      1.58 o 
  -6   4   5       74.96       83.32      2.74 o 
  -5   4   5       83.57       86.93      2.67 o 
  -4   4   5      108.60      115.70      2.98 o 
  -3   4   5       38.11       34.35      1.83 o 
  -2   4   5      328.32      346.59      4.65 o 
  -1   4   5       15.36       19.71      1.46 o 
   0   4   5       11.51       13.17      0.89 o 
   1   4   5       46.02       48.59      1.90 o 
   2   4   5       71.38       79.47      2.53 o 
   3   4   5       15.55       10.74      1.31 o 
   4   4   5       21.30       27.13      1.76 o 
   5   4   5       11.15        9.74      1.50 o 
   6   4   5       40.77       44.61      2.30 o 
   7   4   5        1.09        0.31      1.19 o 
   8   4   5        2.19        0.68      1.45 o 
   9   4   5        1.21        4.85      1.29 o 
  10   4   5        6.72        5.67      1.71 o 
  11   4   5        2.92        0.00      1.70 o 
 -10   5   5        0.66        0.59      1.16 o 
  -9   5   5        1.32        1.41      1.19 o 
  -8   5   5        3.96        2.08      1.35 o 
  -7   5   5        7.98        9.54      1.53 o 
  -6   5   5        8.32        6.70      1.48 o 
  -5   5   5       18.48       21.04      1.93 o 
  -4   5   5       28.46       34.61      2.12 o 
  -3   5   5        3.54        4.50      1.39 o 
  -2   5   5       22.96       16.83      1.59 o 
  -1   5   5       40.19       30.21      2.03 o 
   0   5   5       35.73       42.80      1.56 o 
   1   5   5       18.97       23.13      1.71 o 
   2   5   5       34.64       40.58      2.24 o 
   3   5   5      149.20      149.91      3.91 o 
   4   5   5       16.00       15.65      1.76 o 
   5   5   5       10.08        8.05      1.41 o 
   6   5   5        5.80        6.65      1.63 o 
   7   5   5        5.87       13.14      1.83 o 
   8   5   5        5.33       11.96      1.85 o 
   9   5   5        1.84        5.21      1.60 o 
  -7   6   5        0.72        2.95      1.25 o 
  -6   6   5        1.18        1.82      1.45 o 
  -5   6   5        5.95        5.01      1.65 o 
  -4   6   5        5.07        5.88      1.62 o 
  -3   6   5       31.69       32.17      2.34 o 
  -2   6   5       21.43        0.96      1.63 o 
  -1   6   5       15.35       16.07      2.01 o 
   0   6   5        1.70        1.70      0.98 o 
   1   6   5        8.13       12.00      1.78 o 
   2   6   5        2.09        4.83      1.66 o 
   3   6   5        2.11        2.44      1.69 o 
   4   6   5       30.86       34.41      2.55 o 
   5   6   5        7.74        8.46      1.98 o 
   6   6   5        0.59        1.94      1.63 o 
 -14   0   6        0.98        0.69      1.23 o 
 -13   0   6        1.07        1.59      1.59 o 
 -12   0   6        2.12        0.47      1.18 o 
 -11   0   6        1.10        1.99      1.99 o 
 -10   0   6      147.43       99.45      1.05 o 
  -9   0   6       31.04       36.88      1.90 o 
  -8   0   6       56.48       77.18      2.28 o 
  -7   0   6       26.71        0.70      0.70 o 
  -6   0   6       29.02        0.31      0.57 o 
  -5   0   6        1.21        3.73      0.57 o 
  -4   0   6      599.35      647.61      4.52 o 
  -3   0   6      171.88      101.13      0.53 o 
  -2   0   6      144.47      120.48      1.92 o 
  -1   0   6       39.45       50.71      1.26 o 
   0   0   6       25.83       35.48      0.77 o 
   1   0   6        2.25        3.92      0.64 o 
   2   0   6      146.08      126.37      2.08 o 
   3   0   6     1274.33     1239.60     26.91 o 
   4   0   6       31.27       35.72      1.27 o 
   5   0   6        0.96        0.16      0.62 o 
   6   0   6        0.03        1.80      0.69 o 
   7   0   6      266.51      272.43      4.11 o 
   8   0   6      549.52      607.41      6.43 o 
   9   0   6       50.09       57.00      2.54 o 
  10   0   6       38.24       32.97      1.99 o 
  11   0   6        3.21        6.56      1.36 o 
  12   0   6       14.25        1.35      1.32 o 
  13   0   6        0.67        3.45      1.39 o 
 -14   1   6        1.50        2.96      1.26 o 
 -13   1   6        1.53        0.56      1.01 o 
 -12   1   6        1.05        1.58      1.13 o 
 -11   1   6        5.78        3.68      1.17 o 
 -10   1   6       88.94      100.03      3.04 o 
  -9   1   6      321.32      366.28      5.03 o 
  -8   1   6       68.70       82.59      2.39 o 
  -7   1   6       43.58       43.80      1.62 o 
  -6   1   6        4.22        2.90      0.71 o 
  -5   1   6       90.29      117.18      2.17 o 
  -4   1   6      356.68      385.78      3.66 o 
  -3   1   6      944.87     1029.16      5.84 o 
  -2   1   6      583.81      628.39      4.49 o 
  -1   1   6      219.19      234.24      2.76 o 
   0   1   6      235.70      252.08      5.05 o 
   1   1   6       77.21       81.11      1.67 o 
   2   1   6     2181.73     2034.70     34.43 o 
   3   1   6      102.36      108.10      2.15 o 
   4   1   6       22.63       17.99      1.13 o 
   5   1   6       12.95       15.04      1.08 o 
   6   1   6       38.25       48.06      1.81 o 
   7   1   6       18.99       20.99      1.53 o 
   8   1   6      167.64      188.66      4.05 o 
   9   1   6       98.12      114.51      3.42 o 
  10   1   6       20.36       21.42      1.92 o 
  11   1   6        7.37        9.17      1.62 o 
  12   1   6        0.59        3.61      1.43 o 
  13   1   6        2.76        1.51      1.51 o 
 -14   2   6        3.26        5.09      1.34 o 
 -13   2   6       13.76       24.71      1.96 o 
 -12   2   6        3.83        6.98      1.37 o 
 -11   2   6        2.90        1.78      1.03 o 
 -10   2   6        4.50        0.66      1.05 o 
  -9   2   6       53.75       56.78      2.24 o 
  -8   2   6      135.16      154.55      3.26 o 
  -7   2   6       84.22       81.73      2.32 o 
  -6   2   6       64.73       49.23      1.64 o 
  -5   2   6       51.80       67.40      1.79 o 
  -4   2   6      197.23      192.22      2.91 o 
  -3   2   6       15.26        0.12      0.57 o 
  -2   2   6       85.64       96.39      2.04 o 
  -1   2   6      180.57      210.94      2.82 o 
   0   2   6       61.02       71.33      2.41 o 
   1   2   6       94.73       90.67      1.96 o 
   2   2   6      370.08      353.09      3.91 o 
   3   2   6      145.98      145.99      2.61 o 
   4   2   6       67.51       66.76      1.99 o 
   5   2   6       50.58       41.80      1.78 o 
   6   2   6       25.53       22.43      1.50 o 
   7   2   6       89.85       88.79      2.80 o 
   8   2   6       48.16       46.77      2.24 o 
   9   2   6        1.55        0.30      1.39 o 
  10   2   6        1.20        1.56      1.21 o 
  11   2   6        1.00        0.09      1.25 o 
  12   2   6       10.97       16.34      1.89 o 
  13   2   6        1.61        4.36      1.39 o 
 -13   3   6        0.63        0.87      1.33 o 
 -12   3   6        1.24        1.17      1.17 o 
 -11   3   6        5.46        0.37      1.11 o 
 -10   3   6       16.86       22.48      1.72 o 
  -9   3   6       18.65       16.88      1.37 o 
  -8   3   6       86.14       90.10      2.75 o 
  -7   3   6       17.56       18.61      1.45 o 
  -6   3   6       40.77       48.83      1.96 o 
  -5   3   6      115.77      120.20      2.79 o 
  -4   3   6       99.74       89.97      2.35 o 
  -3   3   6      178.86      171.71      3.15 o 
  -2   3   6        4.41        3.28      0.87 o 
  -1   3   6      126.03      148.63      2.80 o 
   0   3   6      142.28      156.09      2.03 o 
   1   3   6      103.57       98.88      2.35 o 
   2   3   6       35.17       35.96      1.62 o 
   3   3   6      162.28      154.17      3.00 o 
   4   3   6       41.42       38.30      1.80 o 
   5   3   6       13.58        8.99      1.14 o 
   6   3   6       11.48       12.57      1.52 o 
   7   3   6        4.54        8.80      1.48 o 
   8   3   6       12.57       15.37      1.50 o 
   9   3   6       20.75       19.58      1.85 o 
  10   3   6        3.49        3.50      1.45 o 
  11   3   6        0.11        3.03      1.31 o 
  12   3   6        0.80        1.69      1.50 o 
 -12   4   6        0.38        0.40      1.12 o 
 -11   4   6        0.12        0.72      1.20 o 
 -10   4   6        3.02        1.42      1.12 o 
  -9   4   6        5.03        7.79      1.45 o 
  -8   4   6       12.00       28.93      1.81 o 
  -7   4   6        1.39        1.52      1.07 o 
  -6   4   6       52.14       63.92      2.48 o 
  -5   4   6       73.89       83.20      2.83 o 
  -4   4   6       53.93       51.50      2.34 o 
  -3   4   6      359.57      393.47      5.15 o 
  -2   4   6       88.63       95.56      2.68 o 
  -1   4   6      131.55      135.43      3.16 o 
   0   4   6       52.01       59.02      2.96 o 
   1   4   6       23.71       20.88      1.53 o 
   2   4   6      319.47      307.26      4.61 o 
   3   4   6       70.53       61.10      2.34 o 
   4   4   6        9.47       12.51      1.47 o 
   5   4   6       45.58       49.74      2.42 o 
   6   4   6       25.62       29.40      2.13 o 
   7   4   6       25.44       35.67      2.29 o 
   8   4   6       23.07       22.68      2.14 o 
   9   4   6        6.10        6.80      1.76 o 
  10   4   6        0.06        0.96      1.23 o 
  11   4   6        0.31        0.28      1.44 o 
 -10   5   6        3.57        4.75      1.38 o 
  -9   5   6        3.21        6.91      1.36 o 
  -8   5   6        3.52        3.34      1.30 o 
  -7   5   6        0.20        1.28      1.28 o 
  -6   5   6       20.57        0.16      1.33 o 
  -5   5   6        3.30        2.51      1.38 o 
  -4   5   6       54.39       54.86      2.65 o 
  -3   5   6       78.87       90.88      3.01 o 
  -2   5   6       41.43       52.91      2.39 o 
  -1   5   6       12.28       12.75      1.62 o 
   0   5   6        4.14        5.85      1.01 o 
   1   5   6       53.78       65.69      2.78 o 
   2   5   6        5.54        6.10      1.62 o 
   3   5   6       50.15       56.18      2.81 o 
   4   5   6       21.25       32.01      2.27 o 
   5   5   6        4.16        4.59      1.41 o 
   6   5   6        0.53        1.51      1.51 o 
   7   5   6        3.07        4.28      1.63 o 
   8   5   6        1.17        2.76      1.56 o 
   9   5   6        2.02        0.70      1.59 o 
  -7   6   6        3.33        0.34      1.52 o 
  -6   6   6        0.34        1.67      1.42 o 
  -5   6   6        5.41        8.49      1.63 o 
  -4   6   6        7.71        5.77      1.62 o 
  -3   6   6        3.09        2.62      1.59 o 
  -2   6   6       13.69       13.92      2.09 o 
  -1   6   6       12.44       21.72      2.13 o 
   0   6   6        8.66        4.97      6.37 o 
   1   6   6        7.43       11.71      1.79 o 
   2   6   6        3.21        4.30      1.58 o 
   3   6   6       13.91       17.40      1.86 o 
   4   6   6       15.09       17.77      1.99 o 
   5   6   6        0.14        2.01      1.40 o 
   6   6   6        8.05       11.19      1.88 o 
 -14   0   7        1.24        0.00      1.30 o 
 -13   0   7        2.54        0.60      1.26 o 
 -12   0   7        0.99        1.68      1.27 o 
 -11   0   7        0.75        1.57      1.57 o 
 -10   0   7      150.17      139.69      3.61 o 
  -9   0   7      101.45       66.48      0.92 o 
  -8   0   7       47.78        0.85      0.85 o 
  -7   0   7        5.63        6.21      0.91 o 
  -6   0   7        9.36       11.57      0.88 o 
  -5   0   7       46.39        0.88      0.43 o 
  -4   0   7      428.21      412.45      3.90 o 
  -3   0   7      246.44      287.25      3.18 o 
  -2   0   7        8.85        8.96      0.69 o 
  -1   0   7      142.85      139.63      2.20 o 
   0   0   7        2.10        4.07      0.46 o 
   1   0   7       17.06       19.97      0.98 o 
   2   0   7      517.20      580.87      4.63 o 
   3   0   7      395.35      456.39      4.24 o 
   4   0   7       67.94       75.44      1.95 o 
   5   0   7       14.58       17.75      1.12 o 
   6   0   7       32.73       36.54      1.58 o 
   7   0   7       63.98       68.93      2.32 o 
   8   0   7       16.84       28.39      1.89 o 
   9   0   7       19.29       23.54      1.87 o 
  10   0   7       30.52       37.93      2.22 o 
  11   0   7        9.16       17.93      1.85 o 
  12   0   7        3.15        5.93      1.59 o 
  13   0   7        0.05        2.64      1.23 o 
 -14   1   7        1.62        5.01      1.47 o 
 -13   1   7        0.25        0.97      1.30 o 
 -12   1   7        1.50        1.85      1.13 o 
 -11   1   7       17.12       26.09      1.83 o 
 -10   1   7       11.86       13.10      1.60 o 
  -9   1   7      263.95      302.08      4.55 o 
  -8   1   7       98.48       94.59      2.62 o 
  -7   1   7       17.08       26.30      1.40 o 
  -6   1   7       19.00       13.80      0.96 o 
  -5   1   7       87.35       70.39      1.82 o 
  -4   1   7       53.31       62.49      1.62 o 
  -3   1   7       69.68       94.52      1.96 o 
  -2   1   7      895.42      887.49      5.68 o 
  -1   1   7      167.45      166.62      2.53 o 
   0   1   7      135.16      123.17      1.88 o 
   1   1   7      105.31      104.31      2.08 o 
   2   1   7     1464.48     1433.54     31.28 o 
   3   1   7        8.20        8.15      0.91 o 
   4   1   7       43.37       48.79      1.70 o 
   5   1   7       41.50       40.71      1.74 o 
   6   1   7       16.87        0.33      0.91 o 
   7   1   7      105.61      120.77      3.13 o 
   8   1   7      142.33      156.04      3.83 o 
   9   1   7       34.91       39.35      2.23 o 
  10   1   7        8.17        4.91      1.53 o 
  11   1   7        7.01        7.43      1.55 o 
  12   1   7        4.27        5.21      1.63 o 
  13   1   7        2.70        1.51      1.51 o 
 -13   2   7        5.40        6.85      1.50 o 
 -12   2   7        3.81        2.62      1.23 o 
 -11   2   7        0.05        0.08      1.27 o 
 -10   2   7       29.08       41.49      2.07 o 
  -9   2   7       58.91       57.61      2.29 o 
  -8   2   7       88.50       73.26      0.88 o 
  -7   2   7       62.41       68.13      2.16 o 
  -6   2   7       14.88       13.64      1.18 o 
  -5   2   7        4.26        6.31      0.81 o 
  -4   2   7       64.01       74.91      2.00 o 
  -3   2   7      200.15      210.39      3.13 o 
  -2   2   7       10.83       10.14      0.83 o 
  -1   2   7       56.96       54.34      1.62 o 
   0   2   7      121.95      123.62      2.83 o 
   1   2   7       75.22       54.35      0.57 o 
   2   2   7      388.05      377.74      4.22 o 
   3   2   7      279.35      270.45      3.72 o 
   4   2   7        1.44        0.59      0.77 o 
   5   2   7        0.50        1.61      0.89 o 
   6   2   7       56.61       56.25      2.21 o 
   7   2   7       77.45       85.90      2.80 o 
   8   2   7       89.65       91.04      3.04 o 
   9   2   7        7.09       10.42      1.37 o 
  10   2   7        0.63        0.25      1.49 o 
  11   2   7        0.05        1.27      1.52 o 
  12   2   7        0.74        1.41      1.53 o 
 -13   3   7        1.24        0.48      1.21 o 
 -12   3   7        1.08        0.79      1.11 o 
 -11   3   7        1.68        3.31      1.16 o 
 -10   3   7       12.19        9.56      1.42 o 
  -9   3   7        3.04        6.05      1.23 o 
  -8   3   7        1.48        5.08      1.15 o 
  -7   3   7       26.39       26.28      1.63 o 
  -6   3   7       20.21       16.88      1.35 o 
  -5   3   7        2.80        1.97      1.02 o 
  -4   3   7      190.18      189.12      3.47 o 
  -3   3   7       82.73       74.69      2.29 o 
  -2   3   7       39.64       36.79      1.61 o 
  -1   3   7       29.48       21.81      1.35 o 
   0   3   7       38.92       46.87      1.78 o 
   1   3   7      145.23      135.06      2.83 o 
   2   3   7       56.39       54.80      2.01 o 
   3   3   7      164.39      168.11      3.38 o 
   4   3   7       53.32       55.30      2.11 o 
   5   3   7        1.88        2.42      0.96 o 
   6   3   7       62.30       72.09      2.68 o 
   7   3   7       84.96       82.48      3.07 o 
   8   3   7        1.17        0.88      1.31 o 
   9   3   7        0.14        1.62      1.35 o 
  10   3   7        0.14        0.90      1.28 o 
  11   3   7        0.20        0.75      1.47 o 
 -11   4   7        1.50        2.59      1.17 o 
 -10   4   7        0.02        4.35      1.15 o 
  -9   4   7        2.32        2.57      1.25 o 
  -8   4   7       11.75       20.56      1.78 o 
  -7   4   7        7.82       10.47      1.54 o 
  -6   4   7       39.05        0.07      1.19 o 
  -5   4   7        6.67        6.47      1.35 o 
  -4   4   7      130.17      120.58      3.31 o 
  -3   4   7       26.68       29.53      1.89 o 
  -2   4   7      106.42      124.32      3.24 o 
  -1   4   7      108.29      121.41      3.08 o 
   0   4   7        7.92        9.81      1.21 o 
   1   4   7      196.60      231.13      4.16 o 
   2   4   7       11.48       11.60      1.51 o 
   3   4   7      107.60      117.62      3.29 o 
   4   4   7       69.27       61.08      2.56 o 
   5   4   7        0.37        3.73      1.26 o 
   6   4   7        1.86        2.30      1.54 o 
   7   4   7        1.33        3.64      1.41 o 
   8   4   7       11.05       15.49      2.09 o 
   9   4   7        0.98        1.04      1.48 o 
  10   4   7        0.14        1.16      1.38 o 
  -9   5   7        1.13        0.82      1.35 o 
  -8   5   7        9.32        8.55      1.45 o 
  -7   5   7        5.00        4.32      1.42 o 
  -6   5   7        0.76        0.99      1.28 o 
  -5   5   7        2.98        4.60      1.49 o 
  -4   5   7       35.05       45.60      2.41 o 
  -3   5   7       39.47        1.27      1.30 o 
  -2   5   7        6.07       12.30      1.78 o 
  -1   5   7       85.42      113.98      3.56 o 
   0   5   7       20.72       18.62      2.19 o 
   1   5   7       39.36       37.92      2.23 o 
   2   5   7        5.45        7.49      1.54 o 
   3   5   7       51.39       57.23      2.80 o 
   4   5   7       13.56       16.24      1.89 o 
   5   5   7        1.65        2.59      1.41 o 
   6   5   7        5.32        9.51      1.61 o 
   7   5   7        0.62        0.59      1.48 o 
   8   5   7        2.81        4.86      1.50 o 
  -6   6   7       14.12       16.09      2.18 o 
  -5   6   7       22.33       26.92      2.30 o 
  -4   6   7        2.74        0.66      1.61 o 
  -3   6   7        4.05        6.59      1.73 o 
  -2   6   7       16.48       12.77      2.05 o 
  -1   6   7        3.16        2.24      1.36 o 
   0   6   7        4.03        5.07      1.10 o 
   1   6   7        2.85        2.74      1.71 o 
   2   6   7       34.01       38.68      2.50 o 
   3   6   7        4.67       10.74      1.83 o 
   4   6   7        2.43        6.57      1.58 o 
   5   6   7        2.84        3.65      1.43 o 
 -14   0   8        2.79        4.94      1.61 o 
 -13   0   8        1.96        1.20      1.23 o 
 -12   0   8        1.45        2.21      1.19 o 
 -11   0   8       12.51       10.91      1.54 o 
 -10   0   8        1.58        0.90      1.22 o 
  -9   0   8      328.25      254.35      1.52 o 
  -8   0   8       75.31       63.21      2.24 o 
  -7   0   8        0.19        1.10      0.71 o 
  -6   0   8       10.00        8.08      0.87 o 
  -5   0   8       28.91       28.32      1.33 o 
  -4   0   8        0.09        0.00      0.60 o 
  -3   0   8      381.23      239.89      0.50 o 
  -2   0   8      107.82      104.72      2.08 o 
  -1   0   8       23.04       20.87      1.02 o 
   0   0   8       33.06       33.99      0.92 o 
   1   0   8       12.91       12.31      0.91 o 
   2   0   8      119.47      114.76      2.32 o 
   3   0   8      123.74      125.86      2.53 o 
   4   0   8        6.37        7.43      0.86 o 
   5   0   8        8.54        5.95      0.87 o 
   6   0   8        0.01        0.05      0.79 o 
   7   0   8        0.57        0.98      0.97 o 
   8   0   8        6.15        8.68      1.31 o 
   9   0   8        1.07        0.97      1.25 o 
  10   0   8        8.24       11.50      1.50 o 
  11   0   8        2.37        1.03      1.54 o 
  12   0   8        1.34        1.15      1.42 o 
 -14   1   8       10.17       13.70      1.67 o 
 -13   1   8        1.97        6.04      1.37 o 
 -12   1   8        4.10        3.61      1.09 o 
 -11   1   8       22.44       26.86      1.97 o 
 -10   1   8       20.81       28.94      1.92 o 
  -9   1   8      136.60      178.51      3.60 o 
  -8   1   8       89.70       99.82      2.68 o 
  -7   1   8       51.65       46.90      1.82 o 
  -6   1   8       34.91       51.95      1.74 o 
  -5   1   8       32.11       32.69      1.40 o 
  -4   1   8       82.98       81.59      1.96 o 
  -3   1   8       17.43       17.85      1.04 o 
  -2   1   8        2.89        2.01      0.58 o 
  -1   1   8       72.16       68.41      1.76 o 
   0   1   8       23.75       22.51      0.78 o 
   1   1   8      151.19      149.49      2.65 o 
   2   1   8      216.34      206.05      3.19 o 
   3   1   8      242.52      264.23      3.66 o 
   4   1   8       24.34       26.70      1.41 o 
   5   1   8       60.48       62.87      2.16 o 
   6   1   8        3.34        4.09      1.08 o 
   7   1   8        9.54        9.51      1.43 o 
   8   1   8       21.82       28.89      2.09 o 
   9   1   8       25.53       30.33      2.09 o 
  10   1   8        4.32        3.15      1.46 o 
  11   1   8        4.29        5.24      1.62 o 
  12   1   8        1.70        0.66      1.55 o 
 -13   2   8        0.55        0.08      1.18 o 
 -12   2   8        1.46        4.47      1.29 o 
 -11   2   8        0.86        1.57      1.18 o 
 -10   2   8       12.61       15.07      1.55 o 
  -9   2   8       45.87       46.65      2.16 o 
  -8   2   8       28.99       29.74      1.70 o 
  -7   2   8       24.76       30.40      1.62 o 
  -6   2   8       10.37       18.76      1.31 o 
  -5   2   8        0.35        0.19      0.75 o 
  -4   2   8       49.07       46.67      1.72 o 
  -3   2   8        8.68        5.67      0.76 o 
  -2   2   8       39.62       39.14      1.54 o 
  -1   2   8       21.79       22.40      1.27 o 
   0   2   8       27.77       24.75      1.92 o 
   1   2   8      240.11      178.93      0.69 o 
   2   2   8      219.37      219.55      3.48 o 
   3   2   8       57.06       60.30      2.08 o 
   4   2   8       35.56       31.04      1.59 o 
   5   2   8       18.52       22.16      1.53 o 
   6   2   8       29.90       31.38      1.96 o 
   7   2   8      110.63      111.56      3.32 o 
   8   2   8       51.76       53.91      2.62 o 
   9   2   8       22.81       22.01      2.13 o 
  10   2   8       12.16       11.96      1.90 o 
  11   2   8        0.87        0.28      1.50 o 
  12   2   8        0.21        0.86      1.50 o 
 -12   3   8        0.98        3.59      1.26 o 
 -11   3   8        0.38        0.48      1.00 o 
 -10   3   8        2.15        1.26      1.26 o 
  -9   3   8        5.70        6.92      1.21 o 
  -8   3   8       10.32        0.20      1.00 o 
  -7   3   8        9.93        5.44      1.09 o 
  -6   3   8        0.76        0.41      0.91 o 
  -5   3   8       18.97       20.77      1.52 o 
  -4   3   8      134.81      160.38      3.38 o 
  -3   3   8       24.73       21.79      1.42 o 
  -2   3   8       11.21       10.06      1.13 o 
  -1   3   8       25.71       22.29      1.42 o 
   0   3   8       64.13       70.95      2.90 o 
   1   3   8       98.68       96.28      2.61 o 
   2   3   8       25.93       28.87      1.74 o 
   3   3   8       99.47       86.96      2.70 o 
   4   3   8       19.01       20.96      1.55 o 
   5   3   8       10.45       12.78      1.43 o 
   6   3   8      107.57       98.55      3.25 o 
   7   3   8       32.03       39.14      2.35 o 
   8   3   8       12.27        9.84      1.84 o 
   9   3   8        0.83        1.95      1.31 o 
  10   3   8        0.00        1.47      1.47 o 
  11   3   8        0.32        0.47      1.33 o 
 -11   4   8        2.07        3.96      1.22 o 
 -10   4   8        1.90        0.00      1.26 o 
  -9   4   8        6.18        5.67      1.29 o 
  -8   4   8        6.25        3.61      1.18 o 
  -7   4   8        5.79        7.45      1.34 o 
  -6   4   8        4.39        7.70      1.36 o 
  -5   4   8       68.42       81.95      2.91 o 
  -4   4   8        4.32        3.77      1.34 o 
  -3   4   8       41.00       42.44      2.16 o 
  -2   4   8      173.03      176.66      4.01 o 
  -1   4   8        2.14        1.43      1.33 o 
   0   4   8       27.77       24.54      1.27 o 
   1   4   8       76.71       72.76      2.72 o 
   2   4   8       95.22      108.39      3.18 o 
   3   4   8       72.65       76.10      2.90 o 
   4   4   8        7.62        7.91      1.48 o 
   5   4   8        2.95        4.29      1.44 o 
   6   4   8        3.59        4.60      1.46 o 
   7   4   8       18.13       15.94      1.72 o 
   8   4   8       12.49       13.94      1.99 o 
   9   4   8        7.89       10.32      1.76 o 
  10   4   8        2.09        0.97      1.57 o 
  -9   5   8        6.79        1.14      1.28 o 
  -8   5   8        2.74        4.95      1.32 o 
  -7   5   8        0.37        2.07      1.25 o 
  -6   5   8        3.70        2.91      1.32 o 
  -5   5   8        8.66       10.62      1.78 o 
  -4   5   8       24.05       29.11      2.32 o 
  -3   5   8       83.89       91.17      3.37 o 
  -2   5   8        3.43        2.12      1.55 o 
  -1   5   8       21.36       18.34      1.88 o 
   0   5   8       19.34       24.07      1.40 o 
   1   5   8        9.07        7.40      1.66 o 
   2   5   8       47.51       44.69      2.41 o 
   3   5   8       29.25       26.32      2.21 o 
   4   5   8        6.15        4.58      1.61 o 
   5   5   8        1.15        2.51      1.36 o 
   6   5   8        3.70        4.79      1.47 o 
   7   5   8        0.24        0.98      1.43 o 
   8   5   8        2.66        0.49      1.51 o 
  -6   6   8        6.73        6.75      1.69 o 
  -5   6   8        5.91        6.73      1.88 o 
  -4   6   8       30.30       24.30      2.43 o 
  -3   6   8       18.43       21.95      2.45 o 
  -2   6   8        0.40        0.60      1.60 o 
  -1   6   8        9.15       12.22      2.05 o 
   0   6   8        5.50        4.44      1.05 o 
   1   6   8       19.08       14.34      2.08 o 
   2   6   8        1.13        2.76      1.68 o 
   3   6   8       14.27       12.45      2.00 o 
   4   6   8        4.69        4.13      1.76 o 
 -13   0   9        0.24        0.35      1.19 o 
 -12   0   9        0.66        0.09      1.30 o 
 -11   0   9       30.03        1.33      1.12 o 
 -10   0   9       37.14       34.76      2.09 o 
  -9   0   9       59.53       76.90      2.70 o 
  -8   0   9        2.89        5.67      1.04 o 
  -7   0   9        8.61        3.19      0.85 o 
  -6   0   9       11.49        5.25      0.89 o 
  -5   0   9      110.65      109.82      2.43 o 
  -4   0   9       40.87       44.32      1.60 o 
  -3   0   9        0.80        1.39      0.71 o 
  -2   0   9       10.24       15.46      1.06 o 
  -1   0   9       48.91       49.78      1.62 o 
   0   0   9      197.87      180.96      2.15 o 
   1   0   9       14.29       14.38      1.09 o 
   2   0   9       84.12       95.05      2.36 o 
   3   0   9       12.70        8.56      1.02 o 
   4   0   9       17.53       16.56      1.24 o 
   5   0   9        0.33        0.05      0.79 o 
   6   0   9       14.14       11.71      1.24 o 
   7   0   9        8.56        1.12      1.05 o 
   8   0   9       15.44       19.77      1.77 o 
   9   0   9        4.16        4.07      1.30 o 
  10   0   9        4.26        3.36      1.31 o 
  11   0   9        1.08        1.41      1.28 o 
  12   0   9        0.85        1.61      1.25 o 
 -13   1   9        0.81        0.73      1.23 o 
 -12   1   9        0.49        1.27      1.15 o 
 -11   1   9       12.40       14.15      1.67 o 
 -10   1   9       62.79       73.81      2.78 o 
  -9   1   9       34.18       39.50      2.17 o 
  -8   1   9       57.92       53.66      2.14 o 
  -7   1   9        1.20        0.38      0.79 o 
  -6   1   9        2.41        2.40      0.78 o 
  -5   1   9       42.21       33.91      1.45 o 
  -4   1   9       41.97       38.32      1.56 o 
  -3   1   9      151.86      151.29      2.81 o 
  -2   1   9       28.43       27.47      1.33 o 
  -1   1   9        6.11        8.08      0.91 o 
   0   1   9       28.94       25.65      1.64 o 
   1   1   9       16.72        0.42      0.67 o 
   2   1   9       36.67       41.31      1.78 o 
   3   1   9       14.21       17.73      1.44 o 
   4   1   9        0.41        0.45      0.96 o 
   5   1   9       10.64       12.58      1.30 o 
   6   1   9        0.18        0.20      1.02 o 
   7   1   9       20.76       25.16      1.81 o 
   8   1   9       50.27       65.92      2.83 o 
   9   1   9       25.28       26.73      2.16 o 
  10   1   9        0.08        1.37      1.46 o 
  11   1   9        1.69        5.69      1.62 o 
  12   1   9        1.03        1.42      1.42 o 
 -13   2   9        0.03        0.40      1.14 o 
 -12   2   9        4.06        1.83      1.27 o 
 -11   2   9        0.06        1.22      1.38 o 
 -10   2   9        1.90        0.86      1.25 o 
  -9   2   9        9.42        8.22      1.36 o 
  -8   2   9       53.16       57.20      2.26 o 
  -7   2   9        4.50        5.66      1.15 o 
  -6   2   9        9.97       12.29      1.28 o 
  -5   2   9       80.70       90.30      2.44 o 
  -4   2   9       26.78       30.85      1.49 o 
  -3   2   9        3.43        3.63      0.94 o 
  -2   2   9       41.03       42.07      1.77 o 
  -1   2   9       10.13        8.19      1.00 o 
   0   2   9        2.26        1.33      0.74 o 
   1   2   9      199.06      190.43      3.47 o 
   2   2   9        7.22        9.90      1.23 o 
   3   2   9      123.50      124.80      2.98 o 
   4   2   9       95.64       96.30      2.77 o 
   5   2   9       15.77       10.65      1.40 o 
   6   2   9       22.00       20.25      1.74 o 
   7   2   9       15.67       14.45      1.63 o 
   8   2   9        3.85        5.11      1.54 o 
   9   2   9        3.66        4.84      1.55 o 
  10   2   9        0.52        3.43      1.44 o 
  11   2   9        0.08        0.10      1.49 o 
 -12   3   9        0.25        0.32      1.21 o 
 -11   3   9        3.23        4.82      1.17 o 
 -10   3   9        3.49        0.98      1.10 o 
  -9   3   9        9.91        9.14      1.49 o 
  -8   3   9        0.07        0.41      1.01 o 
  -7   3   9        6.19        3.49      1.14 o 
  -6   3   9        1.56        3.46      0.96 o 
  -5   3   9       59.77       80.13      2.58 o 
  -4   3   9       47.08       46.67      2.09 o 
  -3   3   9       28.81       35.41      1.81 o 
  -2   3   9       18.73       24.38      1.63 o 
  -1   3   9        3.39        3.59      1.02 o 
   0   3   9      151.56      160.33      5.59 o 
   1   3   9        8.18        8.43      1.36 o 
   2   3   9       75.89       72.94      2.56 o 
   3   3   9       26.54       23.95      1.86 o 
   4   3   9       16.54       19.70      1.61 o 
   5   3   9       38.91       32.26      2.08 o 
   6   3   9       14.59       20.99      1.93 o 
   7   3   9       88.32       85.09      3.14 o 
   8   3   9       15.70       18.06      2.04 o 
   9   3   9       17.73       16.63      1.87 o 
  10   3   9        6.11        5.20      1.57 o 
 -10   4   9        0.40        3.01      1.15 o 
  -9   4   9       11.40        8.63      1.60 o 
  -8   4   9        0.89        1.82      1.18 o 
  -7   4   9       10.70       12.61      1.70 o 
  -6   4   9       18.17       19.72      1.72 o 
  -5   4   9       65.81       62.67      2.71 o 
  -4   4   9        1.53        1.60      1.13 o 
  -3   4   9       30.51       28.26      2.05 o 
  -2   4   9       11.69        5.80      1.45 o 
  -1   4   9        4.29        6.38      1.32 o 
   0   4   9        5.04        0.28      4.54 o 
   1   4   9      104.92       97.17      3.26 o 
   2   4   9       52.50       52.00      2.50 o 
   3   4   9        9.86        7.31      1.63 o 
   4   4   9       25.79       21.19      2.01 o 
   5   4   9       64.19       59.55      2.81 o 
   6   4   9       43.75       42.73      2.68 o 
   7   4   9        0.61        3.12      1.45 o 
   8   4   9        4.05        3.70      1.50 o 
   9   4   9        0.09        0.77      1.44 o 
  -8   5   9        2.71        2.06      1.15 o 
  -7   5   9        2.89        3.32      1.29 o 
  -6   5   9        1.99        0.62      1.47 o 
  -5   5   9        0.50        1.62      1.54 o 
  -4   5   9        3.23        0.46      1.55 o 
  -3   5   9       27.77       34.06      2.47 o 
  -2   5   9       11.40       17.23      1.99 o 
  -1   5   9        0.51        0.90      1.64 o 
   0   5   9        9.88       11.21      1.23 o 
   1   5   9       11.13       11.52      1.64 o 
   2   5   9        7.91       11.33      1.75 o 
   3   5   9        4.95        5.33      1.61 o 
   4   5   9        3.83        2.25      1.63 o 
   5   5   9        1.07        1.15      1.51 o 
   6   5   9        3.59        3.53      1.84 o 
   7   5   9        0.23        0.50      1.50 o 
  -4   6   9       24.38       24.58      2.49 o 
  -3   6   9       13.09        9.04      2.22 o 
  -2   6   9        0.78        0.93      1.65 o 
  -1   6   9       14.83       12.86      2.05 o 
   0   6   9        3.85        3.88      1.24 o 
   1   6   9        1.96        2.83      1.46 o 
   2   6   9        6.40        6.27      1.75 o 
   3   6   9        3.30        1.12      1.74 o 
 -13   0  10        1.72        0.43      1.27 o 
 -12   0  10       12.74       23.03      1.89 o 
 -11   0  10        1.39        0.17      1.17 o 
 -10   0  10       16.16       25.93      2.17 o 
  -9   0  10       87.11      115.52      3.29 o 
  -8   0  10       31.21       41.45      2.02 o 
  -7   0  10       24.73       16.79      1.28 o 
  -6   0  10        2.50        1.73      0.84 o 
  -5   0  10       38.16       35.73      1.63 o 
  -4   0  10      472.67      495.69      5.05 o 
  -3   0  10       83.47       99.63      2.37 o 
  -2   0  10      392.92      375.82      4.37 o 
  -1   0  10       68.85       69.08      2.06 o 
   0   0  10      132.03      148.82      2.06 o 
   1   0  10       26.19       23.04      1.41 o 
   2   0  10       34.06       32.22      1.62 o 
   3   0  10       34.28       28.22      1.57 o 
   4   0  10        2.94        0.11      0.95 o 
   5   0  10       16.29       16.54      1.39 o 
   6   0  10        3.12        5.34      1.26 o 
   7   0  10        1.87        3.53      1.13 o 
   8   0  10        3.53        2.14      1.38 o 
   9   0  10        0.00        0.09      1.26 o 
  10   0  10        1.89        1.46      1.58 o 
  11   0  10        7.23        7.89      1.66 o 
 -13   1  10        0.29        0.33      1.15 o 
 -12   1  10        1.77        5.19      1.41 o 
 -11   1  10       22.68       20.19      1.94 o 
 -10   1  10       21.51       20.61      1.78 o 
  -9   1  10       32.67       32.43      1.95 o 
  -8   1  10       46.87       61.08      2.45 o 
  -7   1  10       45.63       45.31      1.95 o 
  -6   1  10       17.72       23.03      1.47 o 
  -5   1  10        5.38        1.54      0.92 o 
  -4   1  10      157.27      128.22      2.83 o 
  -3   1  10       19.89       22.74      1.41 o 
  -2   1  10       85.64      102.92      2.54 o 
  -1   1  10       68.33       62.74      2.01 o 
   0   1  10       13.85        8.93      0.84 o 
   1   1  10        0.71        1.47      0.89 o 
   2   1  10       24.49       32.70      1.67 o 
   3   1  10        5.94        6.68      1.15 o 
   4   1  10       41.15       42.71      2.11 o 
   5   1  10       40.52       36.57      2.08 o 
   6   1  10        7.28        5.49      1.17 o 
   7   1  10        9.24       13.38      1.60 o 
   8   1  10        1.27        0.10      1.53 o 
   9   1  10        1.60        5.04      1.40 o 
  10   1  10        0.43        4.76      1.48 o 
  11   1  10        3.02        3.28      1.70 o 
 -12   2  10        2.10        3.37      1.23 o 
 -11   2  10       22.17       30.88      2.02 o 
 -10   2  10       13.42       18.11      1.59 o 
  -9   2  10        1.71        5.72      1.23 o 
  -8   2  10       21.37       23.67      1.64 o 
  -7   2  10       32.22       42.02      2.00 o 
  -6   2  10       77.63       76.74      2.50 o 
  -5   2  10        4.84        2.22      0.98 o 
  -4   2  10        8.44       11.15      1.22 o 
  -3   2  10       15.70       19.87      1.41 o 
  -2   2  10        4.27        4.20      0.97 o 
  -1   2  10       68.72       62.15      2.20 o 
   0   2  10      136.03      129.31      8.37 o 
   1   2  10       87.96       87.28      2.70 o 
   2   2  10       37.53       39.97      2.04 o 
   3   2  10       12.17       14.25      1.47 o 
   4   2  10        6.51        5.12      1.28 o 
   5   2  10       48.08       45.59      2.39 o 
   6   2  10       68.09       79.69      3.03 o 
   7   2  10       12.86       18.60      2.14 o 
   8   2  10       75.61       71.24      3.26 o 
   9   2  10       13.37       13.79      1.80 o 
  10   2  10        1.84        1.72      1.43 o 
  11   2  10        2.31        0.10      1.52 o 
 -11   3  10        1.61        0.64      1.29 o 
 -10   3  10        4.26        3.71      1.28 o 
  -9   3  10        0.59        0.60      1.07 o 
  -8   3  10        4.61        3.63      1.26 o 
  -7   3  10        6.84        6.74      1.21 o 
  -6   3  10        3.44        7.84      1.23 o 
  -5   3  10       23.02       18.94      1.53 o 
  -4   3  10       28.17       32.07      1.92 o 
  -3   3  10        5.73       10.26      1.34 o 
  -2   3  10        2.14        0.95      1.06 o 
  -1   3  10      140.87      154.33      3.71 o 
   0   3  10      102.98      107.33      2.29 o 
   1   3  10       80.71       72.70      2.81 o 
   2   3  10       87.36       86.12      3.05 o 
   3   3  10      122.90      118.43      3.45 o 
   4   3  10       47.70       50.31      2.38 o 
   5   3  10       16.08       16.65      1.66 o 
   6   3  10       19.29       23.54      2.03 o 
   7   3  10       50.04       52.84      2.87 o 
   8   3  10        2.54        3.04      1.53 o 
   9   3  10        3.45        1.23      1.76 o 
  10   3  10        0.08        0.58      1.40 o 
 -10   4  10        6.36       12.18      1.56 o 
  -9   4  10        7.74        6.16      1.38 o 
  -8   4  10        1.99        4.39      1.23 o 
  -7   4  10        2.70        5.80      1.44 o 
  -6   4  10       22.89       25.39      1.99 o 
  -5   4  10        2.18        7.33      1.47 o 
  -4   4  10        9.96        8.72      1.44 o 
  -3   4  10        9.66       12.33      1.56 o 
  -2   4  10       25.81       30.46      2.19 o 
  -1   4  10       10.36        6.21      1.55 o 
   0   4  10       46.46       50.03      3.61 o 
   1   4  10       28.40       35.46      2.29 o 
   2   4  10       32.00       32.65      2.24 o 
   3   4  10        3.02        5.05      1.40 o 
   4   4  10        6.83        7.11      1.53 o 
   5   4  10        8.72       13.07      2.11 o 
   6   4  10        2.11        3.99      1.62 o 
   7   4  10       20.13       15.46      2.10 o 
   8   4  10        3.19        3.78      1.53 o 
  -8   5  10        9.14       10.91      1.63 o 
  -7   5  10        6.19       10.61      1.55 o 
  -6   5  10        5.85       12.72      1.92 o 
  -5   5  10        3.26        4.62      1.59 o 
  -4   5  10        5.64        3.66      1.68 o 
  -3   5  10       23.19       28.75      2.39 o 
  -2   5  10        5.17        1.96      1.74 o 
  -1   5  10        3.79        4.78      1.55 o 
   0   5  10       28.34       23.82      1.63 o 
   1   5  10        0.83        0.58      1.36 o 
   2   5  10        0.43        0.78      1.50 o 
   3   5  10        3.80        1.56      1.59 o 
   4   5  10        7.20        9.32      1.76 o 
   5   5  10       26.65       23.21      2.38 o 
   6   5  10        7.11        7.61      1.81 o 
  -3   6  10       32.38       29.42      2.66 o 
  -2   6  10        0.79        4.28      1.64 o 
  -1   6  10        0.96        0.85      1.71 o 
   0   6  10        0.94        3.70      1.06 o 
   1   6  10        0.82        1.67      1.56 o 
 -13   0  11        0.57        0.09      1.13 o 
 -12   0  11        0.05        0.35      1.30 o 
 -11   0  11        0.05        0.25      1.17 o 
 -10   0  11       38.65       40.46      2.27 o 
  -9   0  11       50.52       47.81      2.46 o 
  -8   0  11        3.16        4.59      1.37 o 
  -7   0  11        3.26        1.97      0.84 o 
  -6   0  11       27.93       38.66      1.82 o 
  -5   0  11       10.23       11.65      1.17 o 
  -4   0  11        9.23        4.55      0.98 o 
  -3   0  11       49.09       49.36      1.90 o 
  -2   0  11       24.79       30.17      1.62 o 
  -1   0  11       38.82       33.44      1.75 o 
   0   0  11       39.67       37.57      1.46 o 
   1   0  11       96.81       97.92      2.74 o 
   2   0  11        6.66        7.84      1.30 o 
   3   0  11       89.77      108.87      2.99 o 
   4   0  11       50.35       35.27      1.95 o 
   5   0  11       26.40       21.20      1.58 o 
   6   0  11        9.44        8.93      1.41 o 
   7   0  11        3.36        1.82      1.10 o 
   8   0  11        0.86        4.35      1.27 o 
   9   0  11        8.69        5.84      1.52 o 
  10   0  11       31.13       38.84      2.47 o 
  11   0  11        0.11        0.09      1.59 o 
 -12   1  11        1.21        2.46      1.23 o 
 -11   1  11        2.75        0.88      1.20 o 
 -10   1  11       39.32       50.23      2.40 o 
  -9   1  11       30.18       27.57      1.89 o 
  -8   1  11       83.89      105.75      3.07 o 
  -7   1  11        4.75        2.84      1.14 o 
  -6   1  11        6.19        7.54      1.23 o 
  -5   1  11       19.43       32.89      1.70 o 
  -4   1  11       82.31       82.19      2.41 o 
  -3   1  11        2.18        3.71      1.00 o 
  -2   1  11        7.43        4.94      1.10 o 
  -1   1  11      249.17      229.64      3.98 o 
   0   1  11      313.76      328.56      3.34 o 
   1   1  11      106.65      111.07      3.02 o 
   2   1  11       17.30       19.24      1.58 o 
   3   1  11        2.00        1.60      1.22 o 
   4   1  11       25.17       23.67      1.86 o 
   5   1  11       29.31       31.42      2.14 o 
   6   1  11       40.87       41.34      2.45 o 
   7   1  11       13.33       13.35      1.78 o 
   8   1  11       10.08        7.48      1.80 o 
   9   1  11        0.90        0.86      1.60 o 
  10   1  11        2.14        3.32      1.62 o 
 -12   2  11        7.85       12.13      1.65 o 
 -11   2  11        8.04        2.32      2.32 o 
 -10   2  11       14.19       22.67      1.89 o 
  -9   2  11        2.97        0.15      1.19 o 
  -8   2  11       10.74       14.97      1.38 o 
  -7   2  11        8.42       14.81      1.47 o 
  -6   2  11       42.31       30.60      1.77 o 
  -5   2  11        5.66        4.94      1.04 o 
  -4   2  11      116.95      109.73      2.99 o 
  -3   2  11      113.82      115.39      3.12 o 
  -2   2  11      152.66      147.48      3.52 o 
  -1   2  11       97.76       98.18      2.93 o 
   0   2  11      151.87      127.43     80.09 o 
   1   2  11       86.99       84.26      2.91 o 
   2   2  11      132.98      131.03      3.57 o 
   3   2  11       11.53       11.18      1.48 o 
   4   2  11       48.98       53.09      2.48 o 
   5   2  11       11.37       12.57      1.66 o 
   6   2  11       18.58       16.97      1.76 o 
   7   2  11       37.22       42.52      2.67 o 
   8   2  11        2.50        1.51      1.64 o 
   9   2  11        1.52        0.77      1.61 o 
  10   2  11        1.12        2.36      1.52 o 
 -11   3  11        9.87        9.93      1.69 o 
 -10   3  11        2.58        1.49      1.40 o 
  -9   3  11        0.25        1.25      1.25 o 
  -8   3  11        0.54        2.60      1.14 o 
  -7   3  11       62.45       71.08      2.69 o 
  -6   3  11        7.56        5.50      1.27 o 
  -5   3  11        3.02        6.74      1.37 o 
  -4   3  11       37.68       45.67      2.27 o 
  -3   3  11       18.44       17.70      1.67 o 
  -2   3  11        1.65        1.14      1.17 o 
  -1   3  11       22.32       20.01      1.80 o 
   0   3  11       51.33       34.35     23.79 o 
   1   3  11      211.65      224.10      4.83 o 
   2   3  11       28.95       39.51      2.29 o 
   3   3  11        6.90        4.22      1.40 o 
   4   3  11        7.80        6.56      1.64 o 
   5   3  11        5.48        7.57      1.71 o 
   6   3  11       76.01       84.53      3.44 o 
   7   3  11        5.39        5.82      1.78 o 
   8   3  11       19.25       14.35      1.99 o 
   9   3  11        2.67        4.58      1.52 o 
  -9   4  11        2.30        5.83      1.48 o 
  -8   4  11        0.69        1.54      1.20 o 
  -7   4  11        1.66        6.53      1.30 o 
  -6   4  11       14.90       18.08      1.86 o 
  -5   4  11        2.20        3.84      1.50 o 
  -4   4  11       19.87       15.96      1.82 o 
  -3   4  11        1.56        3.29      1.52 o 
  -2   4  11        9.56       15.75      1.87 o 
  -1   4  11        9.72        9.51      1.79 o 
   0   4  11       15.55       21.74      2.05 o 
   1   4  11       13.17       10.07      1.88 o 
   2   4  11       21.21       17.95      2.04 o 
   3   4  11        0.14        0.10      1.43 o 
   4   4  11       17.60       21.90      2.28 o 
   5   4  11       10.32        7.58      2.06 o 
   6   4  11       52.13       47.90      3.05 o 
   7   4  11        4.61        8.68      1.92 o 
  -7   5  11        3.87        2.83      1.44 o 
  -6   5  11        6.93       10.41      1.75 o 
  -5   5  11       18.19       19.95      2.12 o 
  -4   5  11        9.21        5.65      1.86 o 
  -3   5  11        1.17        0.31      1.68 o 
  -2   5  11        0.25        0.63      1.61 o 
  -1   5  11        8.63        7.90      1.96 o 
   0   5  11        2.77        3.16      1.24 o 
   1   5  11        9.52        6.48      1.96 o 
   2   5  11        2.12        1.95      1.47 o 
   3   5  11        0.43        0.42      1.60 o 
   4   5  11        6.89        4.08      1.95 o 
   5   5  11        7.32        7.55      1.96 o 
 -12   0  12        1.81        2.55      1.30 o 
 -11   0  12        1.82        1.08      1.12 o 
 -10   0  12        0.17        0.65      0.99 o 
  -9   0  12        2.41        0.30      1.09 o 
  -8   0  12        0.63        0.06      1.01 o 
  -7   0  12       15.86        7.06      1.33 o 
  -6   0  12        7.64        1.74      1.01 o 
  -5   0  12       23.35       29.18      1.71 o 
  -4   0  12       62.78       65.63      2.25 o 
  -3   0  12        0.49        2.55      0.98 o 
  -2   0  12      165.77      166.01      3.54 o 
  -1   0  12      799.04      785.38      7.32 o 
   0   0  12      150.68      151.28      2.74 o 
   1   0  12       32.32       26.95      1.93 o 
   2   0  12       34.98       25.89      1.80 o 
   3   0  12        7.27        6.92      1.35 o 
   4   0  12       13.85        9.24      1.34 o 
   5   0  12        3.97        4.97      1.28 o 
   6   0  12       45.73       39.58      2.15 o 
   7   0  12        3.40        4.89      1.30 o 
   8   0  12        0.15        0.00      1.30 o 
   9   0  12        2.41        0.43      1.59 o 
  10   0  12        0.07        0.53      1.48 o 
 -12   1  12        2.27        0.65      1.21 o 
 -11   1  12        2.86        4.19      1.21 o 
 -10   1  12        5.74        6.06      1.36 o 
  -9   1  12        6.12        3.32      1.27 o 
  -8   1  12        1.68        5.31      1.15 o 
  -7   1  12       41.42       40.76      2.05 o 
  -6   1  12       76.54       82.12      2.69 o 
  -5   1  12        4.48        4.85      1.09 o 
  -4   1  12        6.73        7.77      1.27 o 
  -3   1  12        6.31        8.26      1.10 o 
  -2   1  12      131.06      123.81      3.32 o 
  -1   1  12      226.45      266.44      4.47 o 
   0   1  12      268.41      276.93      6.10 o 
   1   1  12      176.66      185.95      4.13 o 
   2   1  12       13.46       12.51      1.62 o 
   3   1  12        1.42        0.07      1.20 o 
   4   1  12       30.71       32.63      2.20 o 
   5   1  12       45.50       45.31      2.66 o 
   6   1  12       39.35       38.73      2.49 o 
   7   1  12        4.15        6.61      1.61 o 
   8   1  12        4.71        3.79      1.66 o 
   9   1  12       10.36       10.32      1.89 o 
  10   1  12       15.86       14.56      2.03 o 
 -11   2  12       19.22       17.71      1.91 o 
 -10   2  12       33.42       31.45      2.22 o 
  -9   2  12       24.94       35.16      2.08 o 
  -8   2  12       22.86       25.44      2.02 o 
  -7   2  12       64.04       61.28      2.54 o 
  -6   2  12       13.52        9.44      1.43 o 
  -5   2  12       24.53       25.37      1.77 o 
  -4   2  12        3.13        3.51      1.23 o 
  -3   2  12       16.38       15.46      1.49 o 
  -2   2  12       31.84       30.35      2.03 o 
  -1   2  12       41.78       48.69      2.35 o 
   0   2  12      198.32      207.08      8.19 o 
   1   2  12       78.08       85.68      3.08 o 
   2   2  12        8.32        8.44      1.67 o 
   3   2  12        6.39        7.90      1.57 o 
   4   2  12        7.34        8.70      1.74 o 
   5   2  12        8.52       11.92      1.85 o 
   6   2  12       12.19       14.05      1.74 o 
   7   2  12       25.81       25.43      2.41 o 
   8   2  12        0.25        1.29      1.58 o 
   9   2  12        2.36        4.22      1.66 o 
 -10   3  12       14.35       17.64      1.81 o 
  -9   3  12        2.30        0.31      1.17 o 
  -8   3  12        0.30        0.77      1.33 o 
  -7   3  12       30.82       31.40      2.24 o 
  -6   3  12        5.94        2.54      1.56 o 
  -5   3  12       62.55       57.19      2.72 o 
  -4   3  12       50.58       48.58      2.54 o 
  -3   3  12       49.26       51.80      2.70 o 
  -2   3  12       18.87       20.34      2.01 o 
  -1   3  12        6.71        6.90      1.28 o 
   0   3  12        7.09        7.08      1.09 o 
   1   3  12        5.82        5.22      1.67 o 
   2   3  12       27.34       23.49      2.08 o 
   3   3  12        0.79        0.46      1.61 o 
   4   3  12       25.58       26.29      2.23 o 
   5   3  12       19.07       18.17      2.08 o 
   6   3  12       10.30       10.05      2.00 o 
   7   3  12        3.98        6.65      1.69 o 
   8   3  12        0.79        0.20      1.63 o 
  -8   4  12        3.97        5.76      1.31 o 
  -7   4  12       16.80       24.96      2.01 o 
  -6   4  12       25.46       40.35      2.44 o 
  -5   4  12       16.01       21.85      2.02 o 
  -4   4  12        4.50        9.84      1.81 o 
  -3   4  12        6.14        9.35      1.83 o 
  -2   4  12        1.02        0.39      1.60 o 
  -1   4  12        1.19        3.36      1.51 o 
   0   4  12       43.89       47.50      6.36 o 
   1   4  12        5.31        6.19      1.65 o 
   2   4  12        0.22        0.29      1.53 o 
   3   4  12        1.75        2.02      1.77 o 
   4   4  12       12.89        9.30      1.90 o 
   5   4  12       95.69       99.66      3.99 o 
   6   4  12        2.61        1.42      1.91 o 
  -5   5  12        0.03        1.60      1.42 o 
  -4   5  12        0.67        0.42      1.65 o 
  -3   5  12       14.61       12.59      2.13 o 
  -2   5  12        8.54       11.72      1.93 o 
  -1   5  12        0.93        1.43      1.73 o 
   0   5  12        7.13        7.37      6.15 o 
   1   5  12        7.43       10.44      1.81 o 
   2   5  12        3.84        6.58      1.86 o 
   3   5  12        1.09        2.56      1.66 o 
 -11   0  13       13.36       13.59      1.70 o 
 -10   0  13        0.01        0.73      1.12 o 
  -9   0  13        0.40        0.39      1.08 o 
  -8   0  13       13.28       10.38      1.53 o 
  -7   0  13      174.85      179.16      4.08 o 
  -6   0  13       11.62        8.44      1.20 o 
  -5   0  13        5.88        0.33      0.95 o 
  -4   0  13       13.65        9.49      1.23 o 
  -3   0  13       22.13       24.32      1.66 o 
  -2   0  13      177.23      195.68      3.90 o 
  -1   0  13      119.42      124.82      3.56 o 
   0   0  13      348.53      329.68      4.03 o 
   1   0  13       45.75       45.67      2.40 o 
   2   0  13        0.82        0.00      1.38 o 
   3   0  13        0.66        1.31      1.37 o 
   4   0  13       16.52       18.00      1.69 o 
   5   0  13       53.45       35.77      2.18 o 
   6   0  13       15.09       13.44      1.70 o 
   7   0  13        4.43        4.89      1.30 o 
   8   0  13        0.06        1.44      1.44 o 
   9   0  13        3.92        4.52      1.52 o 
 -11   1  13        1.28        0.48      1.28 o 
 -10   1  13        5.23        6.35      1.38 o 
  -9   1  13        0.92        0.99      1.08 o 
  -8   1  13        4.56        5.23      1.44 o 
  -7   1  13       56.85       58.84      2.59 o 
  -6   1  13       11.84        9.82      1.43 o 
  -5   1  13       31.19       35.10      1.94 o 
  -4   1  13       20.41       21.02      1.67 o 
  -3   1  13       14.02       13.39      1.56 o 
  -2   1  13      256.52      268.41      4.77 o 
  -1   1  13      127.94      134.79      3.76 o 
   0   1  13      110.15      114.91      2.53 o 
   1   1  13       88.01       79.99      3.21 o 
   2   1  13       15.02       17.69      1.98 o 
   3   1  13       24.18        2.30      1.18 o 
   4   1  13       17.68       19.39      2.09 o 
   5   1  13       10.71        9.05      2.05 o 
   6   1  13        7.15        7.28      1.83 o 
   7   1  13        8.52        6.68      1.70 o 
   8   1  13        0.95        1.47      1.65 o 
   9   1  13        7.32        9.93      1.88 o 
 -10   2  13        9.23        4.83      1.47 o 
  -9   2  13        6.45        3.58      1.23 o 
  -8   2  13        2.87        5.10      1.22 o 
  -7   2  13       50.18       55.02      2.58 o 
  -6   2  13       19.53       14.68      1.61 o 
  -5   2  13       39.69       38.00      2.13 o 
  -4   2  13        2.33        3.46      1.25 o 
  -3   2  13       13.09       10.13      1.69 o 
  -2   2  13       46.06       51.24      2.52 o 
  -1   2  13       28.40       36.08      2.35 o 
   0   2  13        7.63        2.43      1.09 o 
   1   2  13       18.64        3.17      1.31 o 
   2   2  13        1.78        1.17      1.44 o 
   3   2  13        7.39        4.87      1.64 o 
   4   2  13       14.13       12.92      1.93 o 
   5   2  13        0.78        1.88      1.52 o 
   6   2  13        4.05        7.18      1.62 o 
   7   2  13        2.13        1.54      1.64 o 
   8   2  13        7.85        7.87      2.03 o 
  -9   3  13        2.24        6.29      1.30 o 
  -8   3  13        1.03        0.23      1.21 o 
  -7   3  13       10.10       11.03      1.76 o 
  -6   3  13       52.86       63.10      2.90 o 
  -5   3  13        5.59        4.18      1.51 o 
  -4   3  13        5.98        8.16      1.58 o 
  -3   3  13       18.95       16.74      2.10 o 
  -2   3  13       15.04        0.10      1.40 o 
  -1   3  13       40.91       48.48      2.68 o 
   0   3  13        5.62        5.09      1.44 o 
   1   3  13        0.53        0.78      1.47 o 
   2   3  13        3.92        0.20      1.52 o 
   3   3  13       10.37       11.56      2.04 o 
   4   3  13       29.32       32.57      2.62 o 
   5   3  13       25.81       27.36      2.51 o 
   6   3  13        2.83        6.83      1.64 o 
   7   3  13        5.44        6.21      1.71 o 
  -7   4  13        4.76        6.03      1.57 o 
  -6   4  13       12.53        9.08      1.80 o 
  -5   4  13        0.01        1.03      1.39 o 
  -4   4  13        0.91        0.87      1.49 o 
  -3   4  13        5.16        2.23      1.69 o 
  -2   4  13        3.91        3.23      1.65 o 
  -1   4  13       11.33       10.08      1.93 o 
   0   4  13        0.57        0.13      1.09 o 
   1   4  13       14.84       15.38      2.08 o 
   2   4  13       15.69       16.68      1.99 o 
   3   4  13        2.72        1.18      1.66 o 
   4   4  13        2.51        2.88      1.70 o 
   5   4  13       15.05       13.59      2.20 o 
  -3   5  13        0.75        1.00      1.92 o 
  -2   5  13        6.55        9.88      2.06 o 
  -1   5  13        7.49       11.93      2.08 o 
   0   5  13        0.26        1.26      1.26 o 
   1   5  13        4.66        3.18      1.47 o 
 -11   0  14        0.61        1.09      1.21 o 
 -10   0  14        0.84        1.16      1.16 o 
  -9   0  14        0.06        0.32      1.02 o 
  -8   0  14        2.86        5.28      1.24 o 
  -7   0  14       17.00        0.53      1.08 o 
  -6   0  14        1.08        0.95      1.24 o 
  -5   0  14       18.41       21.94      1.67 o 
  -4   0  14        9.00       10.22      1.46 o 
  -3   0  14       23.24       16.44      1.59 o 
  -2   0  14        3.48        6.34      1.19 o 
  -1   0  14       43.22       48.84      2.47 o 
   0   0  14      224.29      219.57      6.00 o 
   1   0  14        4.65        5.11      1.57 o 
   2   0  14        3.28        3.42      1.45 o 
   3   0  14       58.48       55.78      2.79 o 
   4   0  14        2.45        0.87      1.33 o 
   5   0  14        7.86        3.69      1.61 o 
   6   0  14       11.64        8.74      1.54 o 
   7   0  14        6.77        1.93      1.48 o 
   8   0  14        0.07        1.22      1.33 o 
 -10   1  14        0.32        1.37      1.08 o 
  -9   1  14        1.44        0.48      1.06 o 
  -8   1  14       12.81        8.64      1.60 o 
  -7   1  14       44.88       46.17      2.41 o 
  -6   1  14       48.37       40.15      2.28 o 
  -5   1  14        9.38        6.24      1.43 o 
  -4   1  14        2.50        1.50      1.09 o 
  -3   1  14        2.23        3.31      1.26 o 
  -2   1  14        7.58        3.01      1.50 o 
  -1   1  14       76.74       77.33      3.13 o 
   0   1  14       17.10       12.69      1.43 o 
   1   1  14       17.58       13.81      1.83 o 
   2   1  14        6.26        5.66      1.56 o 
   3   1  14        2.19        1.67      1.44 o 
   4   1  14       15.82       12.79      1.87 o 
   5   1  14        0.27        1.06      1.56 o 
   6   1  14        6.94        3.64      1.83 o 
   7   1  14        1.16        4.44      1.55 o 
   8   1  14        2.75        4.11      1.82 o 
 -10   2  14        5.55        4.85      1.33 o 
  -9   2  14        3.13        4.12      1.25 o 
  -8   2  14        0.99        0.48      1.21 o 
  -7   2  14       18.72       23.78      1.89 o 
  -6   2  14        1.03        0.47      1.30 o 
  -5   2  14        2.76        0.56      1.36 o 
  -4   2  14        8.02       11.66      1.53 o 
  -3   2  14       39.91       35.23      2.34 o 
  -2   2  14       60.19       61.27      2.91 o 
  -1   2  14       21.99       22.23      2.25 o 
   0   2  14        8.07       11.99      1.22 o 
   1   2  14       33.00       41.00      2.51 o 
   2   2  14        7.67       10.86      1.95 o 
   3   2  14        7.57       10.92      1.74 o 
   4   2  14        0.79        0.11      1.65 o 
   5   2  14        9.97       15.48      1.99 o 
   6   2  14        3.35        1.62      1.89 o 
   7   2  14        0.73        3.66      1.48 o 
  -8   3  14        0.81        0.82      1.17 o 
  -7   3  14        5.45        1.59      1.49 o 
  -6   3  14       19.62       26.40      1.89 o 
  -5   3  14        8.60        7.35      1.57 o 
  -4   3  14       10.36       16.24      1.95 o 
  -3   3  14        4.98        6.10      1.61 o 
  -2   3  14        3.39        0.89      1.48 o 
  -1   3  14       18.37       21.18      2.13 o 
   0   3  14       10.55       15.35      1.44 o 
   1   3  14        4.50        4.57      1.35 o 
   2   3  14        2.00        3.45      1.54 o 
   3   3  14        7.20        5.54      1.82 o 
   4   3  14        5.16        2.08      1.88 o 
   5   3  14        1.11        0.76      1.77 o 
   6   3  14        0.62        0.43      1.72 o 
  -6   4  14       13.87       10.10      1.88 o 
  -5   4  14        1.00        1.06      1.65 o 
  -4   4  14        1.15        0.71      1.59 o 
  -3   4  14       13.41       13.70      2.07 o 
  -2   4  14        5.82        6.92      1.96 o 
  -1   4  14        1.12        2.70      1.65 o 
   0   4  14        0.48        1.78      1.19 o 
   1   4  14        2.76        1.62      1.62 o 
   2   4  14        0.37        1.03      1.79 o 
   3   4  14        9.18        9.93      2.17 o 
   4   4  14        1.23        0.22      1.84 o 
 -10   0  15        1.08        0.49      1.11 o 
  -9   0  15        0.98        1.55      1.18 o 
  -8   0  15       16.33       24.49      1.93 o 
  -7   0  15        0.71        1.25      1.12 o 
  -6   0  15       26.19       16.28      1.69 o 
  -5   0  15        0.06        0.08      1.03 o 
  -4   0  15        6.41        7.94      1.29 o 
  -3   0  15        9.59        9.19      1.50 o 
  -2   0  15       61.66       53.53      2.68 o 
  -1   0  15        0.25        2.61      1.35 o 
   0   0  15       98.40      104.79      5.77 o 
   1   0  15       11.51        6.63      1.67 o 
   2   0  15       13.40        7.50      1.92 o 
   3   0  15        2.59        1.39      1.68 o 
   4   0  15       15.70       11.35      1.99 o 
   5   0  15       19.74       18.24      2.06 o 
   6   0  15        0.14        0.81      1.27 o 
   7   0  15        3.70        4.34      1.46 o 
  -9   1  15        1.56        2.65      1.14 o 
  -8   1  15        1.93        0.31      1.23 o 
  -7   1  15        4.29        2.46      1.38 o 
  -6   1  15        3.89        4.27      1.15 o 
  -5   1  15        3.84        5.75      1.40 o 
  -4   1  15        1.04        2.03      1.32 o 
  -3   1  15       22.90       24.66      2.10 o 
  -2   1  15       54.69       52.27      2.79 o 
  -1   1  15       18.30       22.91      2.17 o 
   0   1  15       30.35       32.68      1.77 o 
   1   1  15        0.85        1.18      1.54 o 
   2   1  15        4.11        4.34      1.62 o 
   3   1  15        2.51        0.96      1.50 o 
   4   1  15        3.41        3.51      1.87 o 
   5   1  15        1.93        1.34      1.76 o 
   6   1  15       10.18        3.93      2.02 o 
   7   1  15        0.43        1.12      1.62 o 
  -8   2  15        1.80        3.96      1.35 o 
  -7   2  15       12.13        8.68      1.41 o 
  -6   2  15        3.18        3.33      1.20 o 
  -5   2  15        0.90        0.43      1.17 o 
  -4   2  15        0.67        0.27      1.38 o 
  -3   2  15        0.42        1.58      1.58 o 
  -2   2  15       14.44       20.98      2.01 o 
  -1   2  15       24.54       25.30      2.28 o 
   0   2  15        4.08        3.20      1.39 o 
   1   2  15        3.19        6.39      1.61 o 
   2   2  15        2.85        3.70      1.73 o 
   3   2  15        9.29        1.11      1.62 o 
   4   2  15        2.56        4.17      1.72 o 
   5   2  15        0.69        3.28      1.68 o 
   6   2  15        2.89        4.94      1.67 o 
  -7   3  15        7.65        5.71      1.51 o 
  -6   3  15        4.12        2.65      1.49 o 
  -5   3  15        6.45        9.25      1.68 o 
  -4   3  15        1.12        1.84      1.40 o 
  -3   3  15        7.70        9.69      1.83 o 
  -2   3  15        3.51        3.57      1.66 o 
  -1   3  15        5.19        2.61      1.80 o 
   0   3  15        0.79        0.17      1.13 o 
   1   3  15        0.60        0.34      1.58 o 
   2   3  15        0.65        1.72      1.77 o 
   3   3  15        4.47        7.61      2.02 o 
   4   3  15        9.68        6.76      2.05 o 
  -4   4  15        5.58        6.67      1.93 o 
  -3   4  15       17.50       25.92      2.44 o 
  -2   4  15        2.07        5.23      1.82 o 
  -1   4  15        1.57        3.27      1.84 o 
   0   4  15        1.54        1.33      1.33 o 
   1   4  15        1.98        3.45      1.86 o 
  -8   0  16        4.31        0.82      1.25 o 
  -7   0  16        2.89        2.19      1.17 o 
  -6   0  16       11.85       22.40      1.73 o 
  -5   0  16        1.66        6.18      1.35 o 
  -4   0  16        4.74        5.62      1.46 o 
  -3   0  16        0.85        3.55      1.22 o 
  -2   0  16       30.17       31.09      2.33 o 
  -1   0  16       79.30       77.53      3.38 o 
   0   0  16        4.60        2.87      1.21 o 
   1   0  16        4.25        7.45      1.65 o 
   2   0  16        0.09        1.03      1.55 o 
   3   0  16        4.16        5.50      1.92 o 
   4   0  16        6.59        9.02      1.88 o 
   5   0  16        4.35        2.09      1.39 o 
   6   0  16        1.76        0.82      1.36 o 
  -8   1  16        7.59        6.40      1.49 o 
  -7   1  16        0.35        0.57      1.15 o 
  -6   1  16       15.60       19.72      1.85 o 
  -5   1  16        0.82        1.11      1.38 o 
  -4   1  16        2.24        3.92      1.39 o 
  -3   1  16       14.11       18.39      2.04 o 
  -2   1  16       25.88       28.58      2.33 o 
  -1   1  16       11.60       10.12      2.08 o 
   0   1  16       45.82       50.45      2.16 o 
   1   1  16        7.94        5.98      2.02 o 
   2   1  16        3.83        3.54      1.87 o 
   3   1  16        1.12        3.18      1.70 o 
   4   1  16        1.11        2.32      1.62 o 
   5   1  16       14.50       12.68      2.38 o 
  -7   2  16        2.34        0.84      1.24 o 
  -6   2  16        8.30        8.72      1.44 o 
  -5   2  16        2.47        1.16      1.48 o 
  -4   2  16       14.32       19.93      1.97 o 
  -3   2  16       39.77       43.29      2.73 o 
  -2   2  16       18.34       19.12      2.10 o 
  -1   2  16       22.29       16.64      2.14 o 
   0   2  16        0.69        2.08      1.31 o 
   1   2  16        0.28        2.16      1.71 o 
   2   2  16        0.77        0.93      1.72 o 
   3   2  16       13.11       17.48      2.44 o 
   4   2  16        1.90        1.77      1.85 o 
  -5   3  16        1.14        0.10      1.52 o 
  -4   3  16       13.67       13.49      2.04 o 
  -3   3  16       14.48       16.38      2.18 o 
  -2   3  16        1.08        2.63      1.67 o 
  -1   3  16        1.58        0.34      1.79 o 
   0   3  16        0.66        0.69      1.19 o 
   1   3  16        0.12        0.35      1.85 o 
   2   3  16        4.04        1.91      1.91 o 
  -7   0  17       18.92       11.00      1.62 o 
  -6   0  17        0.13        1.00      1.14 o 
  -5   0  17        1.80        1.86      1.20 o 
  -4   0  17        0.15        0.09      1.20 o 
  -3   0  17        0.61        0.18      1.46 o 
  -2   0  17        1.00        0.10      1.33 o 
  -1   0  17       40.89       38.98      2.66 o 
   0   0  17        0.50        0.62      2.37 o 
   1   0  17        1.17        1.25      1.72 o 
   2   0  17       37.36       39.27      2.67 o 
   3   0  17        4.49        3.73      1.88 o 
   4   0  17        1.78        0.44      1.66 o 
  -6   1  17        3.22        0.60      1.32 o 
  -5   1  17        2.81        4.12      1.49 o 
  -4   1  17        6.90        7.74      1.65 o 
  -3   1  17        1.93        1.23      1.54 o 
  -2   1  17       47.64       53.45      3.03 o 
  -1   1  17       10.07        5.81      2.15 o 
   0   1  17       12.37       12.87      1.54 o 
   1   1  17        2.65        4.84      1.98 o 
   2   1  17        7.73       10.87      1.96 o 
   3   1  17       22.09       23.45      2.54 o 
   4   1  17        5.51        5.22      2.00 o 
  -5   2  17        0.25        1.28      1.17 o 
  -4   2  17       30.16       31.77      2.45 o 
  -3   2  17        0.41        3.24      1.67 o 
  -2   2  17       43.44       40.18      2.92 o 
  -1   2  17       11.11        7.63      2.21 o 
   0   2  17        6.11        8.47      1.39 o 
   1   2  17        5.81        6.00      1.97 o 
   2   2  17       18.15       23.35      2.58 o 
  -4   0  18        0.10        1.69      1.34 o 
  -3   0  18        0.25        1.28      1.28 o 
  -2   0  18        1.01        1.53      1.38 o 
  -1   0  18        3.52        5.10      1.71 o 
   0   0  18       12.03       12.86      1.51 o 
   1   0  18        0.78        1.61      1.92 o 
  -4   1  18        8.09        8.01      1.53 o 
  -3   1  18       17.03       15.02      2.04 o 
  -2   1  18        4.64        3.57      1.77 o 
  -1   1  18       13.61       11.55      2.10 o 
   0   1  18        8.44        8.86      1.56 o 
   1   1  18       23.36       22.05      2.62 o 
                                                 
